# Supplementary material for: Rapid transcriptome sequencing of an invasive pest, the brown marmorated stink bug Halyomorpha halys
Source: BMC Genomics. 2014 Aug 29;15(1):738. doi: 10.1186/1471-2164-15-738 (PMC4174608; doi:10.1186/1471-2164-15-738)
Supplement: Supplementary file 1 — Additional file 1: Figure S1: Frequency of ORFs relative to the SSLR. The number of ORFs found in the plus and the minus strand of putative transcripts that were predicted to be either sense or anti-sense, based on the log2(read1/read2) metric. (ZIP 114 KB) [file 12864_2014_6471_MOESM1_ESM.zip]

Archive with 1 entries (1 files):
- 1049594546129946_add1.eps
