# Supplementary material for: Rapid transcriptome sequencing of an invasive pest, the brown marmorated stink bug Halyomorpha halys
Source: BMC Genomics. 2014 Aug 29;15(1):738. doi: 10.1186/1471-2164-15-738 (PMC4174608; doi:10.1186/1471-2164-15-738)
Supplement: Supplementary file 2 — Additional file 2: Figure S2: The log2(read1/read2 in plus strand) distribution for the putative transcripts. A titration was done using different cutoffs for the number reads mapping to each putative transcript. (ZIP 198 KB) [file 12864_2014_6471_MOESM2_ESM.zip]

Archive with 1 entries (1 files):
- 1049594546129946_add2.eps
