# Supplementary material for: Rapid transcriptome sequencing of an invasive pest, the brown marmorated stink bug Halyomorpha halys
Source: BMC Genomics. 2014 Aug 29;15(1):738. doi: 10.1186/1471-2164-15-738 (PMC4174608; doi:10.1186/1471-2164-15-738)
Supplement: Supplementary file 3 — Additional file 3: Table S1: Differential Expression between Adults and Pre-adults. An Excel spreadsheet that lists (A) all of the putative transcripts by name, (B) their annotation, (C) the aggregate read coverage for a putative transcript for pre-adult life stages, (D) aggregate read coverage for a putative transcript for adult life stages, and (E) the normalized log2Ratio. A value of "0.5" in columns C & D means no reads were found but allowed for a normalized log ratio to be calculated. (XLSX 3 MB) [file 12864_2014_6471_MOESM3_ESM.xlsx]

## Sheet: Sheet1
Putative transcript	Annotation	Read count pre-adult (where 0.5 = 0)	Read count adult (where 0.5 = 0)	Normalized Log Ratio
comp17526_c0_seq1	Vitellogenin-1 gene::VG2 go::GO:0005576,GO:0005319,GO:0045735	0.5	5279.4	-13.2
comp15319_c0_seq3	Vitellogenin gene::Vg go::GO:0005576,GO:0005319,GO:0045735	0.5	2563.9	-12.1
comp20346_c0_seq1	hypothetical protein	0.5	2324	-12
comp16509_c0_seq1	hypothetical protein	0.5	2284	-12
comp21718_c0_seq2	hypothetical protein	0.5	2247.8	-11.9
comp16510_c0_seq1	hypothetical protein	0.5	1909.8	-11.7
comp15319_c0_seq2	Lipoprotein amino terminal region gene::VG2 go::GO:0005319,GO:0006869	0.5	1762.5	-11.6
comp18611_c0_seq1	hypothetical protein	0.5	1758	-11.6
comp11807_c0_seq1	No annotation found	0.5	1574	-11.4
comp18748_c0_seq1	hypothetical protein	2	6048.1	-11.4
comp2584_c0_seq1	hypothetical protein	0.5	1502	-11.4
comp19866_c1_seq1	No annotation found	0.5	1488	-11.3
comp485_c13_seq8	No annotation found	0.5	1488	-11.3
comp485_c13_seq6	No annotation found	0.5	1360	-11.2
comp485_c13_seq15	No annotation found	0.5	1362	-11.2
comp1126_c25_seq1	No annotation found	0.5	1359.9	-11.2
comp5149_c0_seq1	Vitellogenin gene::Vg go::GO:0005576,GO:0005319,GO:0045735	2	5163.8	-11.1
comp14703_c0_seq3	Ecdysteroid kinase	0.5	1175.7	-11
comp5482_c0_seq1	No annotation found	0.5	1092	-10.9
comp4526_c1_seq1	hypothetical protein ## Lipoprotein amino terminal region gene::VG2 go::GO:0005319,GO:0006869	8	17960	-10.9
comp919_c0_seq1	No annotation found	0.5	1062	-10.9
comp14703_c0_seq4	hypothetical protein	0.5	985.8	-10.8
comp17525_c0_seq1	Vitellogenin-2 go::GO:0005576,GO:0005319,GO:0045735	2	4170	-10.8
comp3719_c0_seq1	hypothetical protein	2	3952	-10.8
comp479_c21_seq10	hypothetical protein ## hypothetical protein	0.5	920.8	-10.7
comp17527_c0_seq2	Vitellogenin-1 gene::VG2 go::GO:0005576,GO:0005319,GO:0045735	0.5	879.9	-10.6
comp11709_c0_seq1	hypothetical protein	0.5	842	-10.5
comp48353_c0_seq2	Trypsin gene::OVCH2 ec::3.4.21.- go::GO:0004252,GO:0006508	0.5	838	-10.5
comp485_c13_seq1	No annotation found	0.5	840	-10.5
comp50712_c0_seq1	Vitellogenin-1 gene::VG2 go::GO:0005576,GO:0005319,GO:0045735	0.5	820	-10.5
comp19820_c0_seq1	Multicopper oxidase gene::LAC ec::1.10.3.2 go::GO:0005507	0.5	838	-10.5
comp15734_c0_seq1	hypothetical protein	0.5	776	-10.4
comp17527_c0_seq1	Vitellogenin-1 gene::VG2 go::GO:0005576,GO:0005319,GO:0045735	0.5	787.9	-10.4
comp485_c13_seq3	No annotation found	0.5	706	-10.3
comp1126_c25_seq2	No annotation found	0.5	715.9	-10.3
comp485_c13_seq2	No annotation found	0.5	662	-10.2
comp16004_c0_seq1	hypothetical protein	0.5	693.9	-10.2
comp21718_c0_seq1	hypothetical protein	2	2777.7	-10.2
comp1275_c0_seq1	hypothetical protein	2	2779.6	-10.2
comp2652_c0_seq1	hypothetical protein	6	7301.7	-10.1
comp26878_c1_seq1	hypothetical protein	2	2394	-10
comp1126_c25_seq3	No annotation found	0.5	578	-10
comp596_c8_seq1	hypothetical protein	0.5	568	-10
comp31693_c0_seq1	hypothetical protein	0.5	561.9	-9.9
comp10590_c0_seq1	hypothetical protein	0.5	533.8	-9.9
comp2442_c0_seq1	hypothetical protein	6	6002	-9.8
comp17528_c0_seq1	Lipoprotein amino terminal region gene::VGA1 go::GO:0005319,GO:0006869	4	4146.1	-9.8
comp16991_c0_seq1	Zinc finger BED domain-containing protein 4 gene::Zbed4 go::GO:0005737,GO:0005634,GO:0003677,GO:0046872	0.5	502	-9.8
comp429_c28_seq1	Vitellogenin-2 gene::VG2 go::GO:0005576,GO:0005319,GO:0045735	192	177912	-9.7
comp18970_c0_seq1	No annotation found	0.5	481.9	-9.7
comp479_c6_seq2	No annotation found	2	1830	-9.6
comp15936_c0_seq1	Density-regulated protein gene::DENR go::GO:0003743	0.5	434	-9.6
comp15329_c0_seq3	hypothetical protein	0.5	433.8	-9.6
comp15319_c0_seq1	Vitellogenin gene::Vg go::GO:0005576,GO:0005319,GO:0045735	6	5215.9	-9.6
comp19706_c0_seq2	hypothetical protein	0.5	455.8	-9.6
comp20147_c0_seq1	Cupin go::GO:0045735	0.5	432	-9.6
comp18612_c0_seq1	hypothetical protein	10	8982.1	-9.6
comp20067_c0_seq1	hypothetical protein	0.5	419.9	-9.5
comp44866_c0_seq1	Lipoprotein amino terminal region gene::Vg go::GO:0005319,GO:0006869	2	1652	-9.5
comp4889_c8_seq1	Cathepsin L ec::3.4.22.15 go::GO:0005764,GO:0008234,GO:0030154,GO:0007275,GO:0006508	32	26084.3	-9.5
comp13445_c0_seq1	hypothetical protein	0.5	404.1	-9.5
comp485_c13_seq10	No annotation found	2	1612	-9.5
comp2753_c5_seq1	hypothetical protein	12	9485.7	-9.4
comp24810_c0_seq1	No annotation found	0.5	377.7	-9.4
comp6392_c0_seq1	Vitellogenin gene::Vg go::GO:0005576,GO:0005319,GO:0045735	62	46565	-9.4
comp1749_c0_seq1	Vitellogenin-1 gene::VG2 go::GO:0005576,GO:0005319,GO:0045735	56	42512.8	-9.4
comp185_c50_seq4	Cathepsin L ec::3.4.22.15 go::GO:0005764,GO:0008234,GO:0030154,GO:0007275,GO:0006508	28	19654.6	-9.3
comp6503_c0_seq1	hypothetical protein	16	11322.8	-9.3
comp1749_c1_seq1	Vitellogenin gene::VTG go::GO:0005576,GO:0005319,GO:0045735	32	22767.2	-9.3
comp141_c200_seq1	Vitellogenin-1 gene::VG2 go::GO:0005576,GO:0005319,GO:0045735	100	66387	-9.2
comp5278_c0_seq1	No annotation found	2	1372	-9.2
comp16459_c0_seq1	Non-specific lipid-transfer protein AP10 go::GO:0005615,GO:0016020,GO:0008289,GO:0050832,GO:0031640,GO:0006869	0.5	344	-9.2
comp6391_c0_seq1	Vitellogenin-A1 gene::VGA1 go::GO:0005319,GO:0045735	42	27973.2	-9.2
comp11447_c0_seq2	hypothetical protein	0.5	332	-9.2
comp2711_c0_seq1	Lipoprotein amino terminal region gene::VG2 go::GO:0005319,GO:0006869	30	19304.3	-9.1
comp1748_c0_seq1	Vitellogenin-2 go::GO:0005576,GO:0005319,GO:0045735	52	32948	-9.1
comp28763_c0_seq1	Vitellogenin-3 go::GO:0005576,GO:0005319,GO:0045735	2	1257.4	-9.1
comp9723_c1_seq1	No annotation found	4	2568	-9.1
comp18469_c0_seq2	No annotation found	0.5	312	-9.1
comp485_c13_seq17	No annotation found	2	1252	-9.1
comp22646_c0_seq1	No annotation found	0.5	318.4	-9.1
comp8268_c0_seq3	No annotation found	0.5	324.2	-9.1
comp141_c200_seq5	Vitellogenin-1 gene::VG2 go::GO:0005576,GO:0005319,GO:0045735	124	79881.9	-9.1
comp2712_c0_seq1	Vitellogenin gene::VTG go::GO:0005576,GO:0005319,GO:0045735	80	49170.9	-9.1
comp479_c21_seq12	hypothetical protein	0.5	321.9	-9.1
comp6390_c0_seq1	Vitellogenin-2 gene::VG2 go::GO:0005576,GO:0005319,GO:0045735	150	89214.7	-9
comp14703_c0_seq1	No annotation found	0.5	285.8	-9
comp85021_c0_seq1	No annotation found	0.5	298	-9
comp2720_c1_seq1	hypothetical protein	12	7134.7	-9
comp141_c200_seq2	Vitellogenin-1 gene::VG2 go::GO:0005576,GO:0005319,GO:0045735	140	79973.6	-9
comp23560_c0_seq1	Probable aldo-keto reductase 2 ec::1.1.1.- go::GO:0009941,GO:0005886,GO:0016491,GO:0046686	0.5	289.9	-9
comp141_c200_seq4	Vitellogenin-1 gene::VG2 go::GO:0005576,GO:0005319,GO:0045735	134	80143.9	-9
comp49953_c0_seq1	Vitellogenin-A1 gene::VGA1 go::GO:0005319,GO:0045735	2	1168	-9
comp485_c13_seq12	No annotation found	0.5	298	-9
comp5955_c13_seq35	hypothetical protein	0.5	286	-9
comp30697_c0_seq1	hypothetical protein	0.5	290	-9
comp26878_c1_seq2	hypothetical protein	4	2294	-9
comp2363_c3_seq1	hypothetical protein	0.5	290	-9
comp2709_c0_seq1	Lipoprotein amino terminal region gene::VGA1 go::GO:0005319,GO:0006869	188	107036	-9
comp141_c200_seq3	Vitellogenin-1 gene::VG2 go::GO:0005576,GO:0005319,GO:0045735	116	66686.1	-9
comp22644_c0_seq3	Vault protein inter-alpha-trypsin domain gene::ITIH4 go::GO:0005737,GO:0005576,GO:0005886,GO:0004866,GO:0004867,GO:0006953,GO:0030212,GO:0034097	0.5	286	-9
comp185_c50_seq1	Cathepsin L ec::3.4.22.15 go::GO:0005764,GO:0008234,GO:0030154,GO:0007275,GO:0006508	34	18786.8	-8.9
comp22644_c0_seq4	Vault protein inter-alpha-trypsin domain gene::ITIH4 go::GO:0005737,GO:0005576,GO:0005886,GO:0004866,GO:0004867,GO:0006953,GO:0030212,GO:0034097	0.5	270	-8.9
comp23397_c0_seq1	Vitellogenin gene::Vg go::GO:0005576,GO:0005319,GO:0045735	6	3301.6	-8.9
comp185_c50_seq3	Cathepsin L ec::3.4.22.15 go::GO:0005764,GO:0008234,GO:0030154,GO:0007275,GO:0006508	50	27168.3	-8.9
comp485_c13_seq4	No annotation found	4	2224.3	-8.9
comp25000_c0_seq3	hypothetical protein	0.5	272	-8.9
comp24847_c0_seq1	Malate synthase, glyoxysomal ec::2.3.3.9 go::GO:0009514,GO:0004474,GO:0006097,GO:0006099	0.5	276	-8.9
comp13553_c0_seq1	No annotation found	0.5	270	-8.9
comp21700_c0_seq1	hypothetical protein	0.5	272	-8.9
comp33916_c0_seq1	No annotation found	0.5	268	-8.9
comp172_c0_seq1	Vitellogenin-1 gene::VG2 go::GO:0005576,GO:0005319,GO:0045735	516	279832	-8.9
comp28764_c0_seq1	Vitellogenin-2 gene::VG2 go::GO:0005576,GO:0005319,GO:0045735	4	2211	-8.9
comp479_c6_seq1	No annotation found	10	5312	-8.9
comp141_c24_seq1	Vitellogenin-2 gene::VG2 go::GO:0005576,GO:0005319,GO:0045735	202	102316	-8.8
comp51892_c0_seq1	hypothetical protein	0.5	264	-8.8
comp37812_c0_seq1	hypothetical protein	0.5	248	-8.8
comp34519_c0_seq1	hypothetical protein ## hypothetical protein ## hypothetical protein	0.5	248	-8.8
comp18469_c0_seq1	No annotation found	0.5	256	-8.8
comp24485_c0_seq1	No annotation found	4	1990	-8.8
comp485_c13_seq9	No annotation found	0.5	258	-8.8
comp15832_c0_seq1	hypothetical protein	0.5	260	-8.8
comp22644_c0_seq2	Vault protein inter-alpha-trypsin domain gene::ITIH4 go::GO:0005737,GO:0005576,GO:0005886,GO:0004866,GO:0004867,GO:0006953,GO:0030212,GO:0034097	0.5	262	-8.8
comp25171_c0_seq1	hypothetical protein	0.5	258	-8.8
comp920_c0_seq1	No annotation found	0.5	247.9	-8.8
comp185_c50_seq2	Cathepsin L ec::3.4.22.15 go::GO:0005764,GO:0008234,GO:0030154,GO:0007275,GO:0006508	38	18737.4	-8.8
comp141_c24_seq2	Vitellogenin-2 gene::VG2 go::GO:0005576,GO:0005319,GO:0045735	210	103824	-8.8
comp17831_c0_seq1	No annotation found	0.5	249.9	-8.8
comp1750_c0_seq1	Vitellogenin gene::Vg go::GO:0005576,GO:0005319,GO:0045735	110	57310.8	-8.8
comp22569_c0_seq1	hypothetical protein	0.5	239.8	-8.7
comp19894_c0_seq1	Snake venom serine protease gussurobin ec::3.4.21.- go::GO:0005576,GO:0004252,GO:0006508	0.5	234	-8.7
comp23055_c0_seq1	No annotation found	0.5	242	-8.7
comp6923_c1_seq1	Ovochymase-2 gene::OVCH2 ec::3.4.21.- go::GO:0005576,GO:0046872,GO:0004252,GO:0006508	2	938	-8.7
comp24130_c0_seq1	Haemolymph juvenile hormone binding protein (JHBP) gene::to go::GO:0005615,GO:0008343,GO:0042595,GO:0007623,GO:0008049,GO:0007622	0.5	236	-8.7
comp2708_c0_seq1	Vitellogenin-1 gene::VG2 go::GO:0005576,GO:0005319,GO:0045735	94	44927.8	-8.7
comp32796_c0_seq1	aconitate hydratase 1 gene::ACO2 ec::4.2.1.3 go::GO:0005618,GO:0009570,GO:0005829,GO:0005739,GO:0005774,GO:0051539,GO:0003994,GO:0005524,GO:0052632,GO:0005507,GO:0052633,GO:0006101,GO:0006097,GO:0006102,GO:0009737,GO:0046686,GO:0006979,GO:0009651,GO:0006099	0.5	242	-8.7
comp11788_c0_seq1	Venom protease ec::3.4.21.- go::GO:0005576,GO:0004252,GO:0006508	0.5	239.9	-8.7
comp18125_c0_seq1	hypothetical protein	0.5	232	-8.7
comp141_c200_seq6	Vitellogenin-1 gene::VG2 go::GO:0005576,GO:0005319,GO:0045735	136	66435.7	-8.7
comp19069_c0_seq1	hypothetical protein	0.5	225.7	-8.6
comp46710_c0_seq2	Peptidase C13 family gene::LGMN ec::3.4.22.34 go::GO:0004197,GO:0006508	2	899.8	-8.6
comp29157_c0_seq1	11S globulin subunit beta go::GO:0046872,GO:0045735	0.5	216	-8.6
comp11583_c1_seq1	hypothetical protein	0.5	222	-8.6
comp485_c13_seq11	No annotation found	0.5	216	-8.6
comp40539_c0_seq1	ABC transporter transmembrane region gene::ABCC14 ec::3.6.3.44 go::GO:0005524,GO:0042626,GO:0006810,GO:0055085,GO:0016021	0.5	220	-8.6
comp34127_c0_seq4	hypothetical protein	0.5	216	-8.6
comp8112_c0_seq2	No annotation found	0.5	216	-8.6
comp23344_c0_seq1	No annotation found	0.5	222	-8.6
comp24810_c0_seq2	No annotation found	0.5	228	-8.6
comp20649_c0_seq1	Oleosin go::GO:0012511,GO:0016021	0.5	220	-8.6
comp12940_c1_seq4	hypothetical protein	0.5	222	-8.6
comp4218_c6_seq1	Domain of unknown function (DUF1943) gene::VTG go::GO:0005319,GO:0006869	54	24451.7	-8.6
comp7851_c0_seq1	No annotation found	4	1602.9	-8.5
comp24921_c0_seq2	No annotation found	0.5	203.9	-8.5
comp45295_c0_seq1	hypothetical protein	0.5	208	-8.5
comp18216_c0_seq1	Ankyrin-3 gene::ANK3 go::GO:0043194,GO:0016323,GO:0009986,GO:0043034,GO:0014704,GO:0016328,GO:0005764,GO:0033268,GO:0045211,GO:0014731,GO:0030315,GO:0045296,GO:0044325,GO:0030674,GO:0030507,GO:0005200,GO:0007411,GO:0007409,GO:0000281,GO:0043001,GO:0072660,GO:0071709,GO:0010628,GO:1900827,GO:0045838,GO:2000651,GO:0010765,GO:0072661,GO:0019228,GO:0043266,GO:0007165,GO:0050808	0.5	206	-8.5
comp17109_c0_seq1	hypothetical protein	0.5	212	-8.5
comp17828_c0_seq3	hypothetical protein	0.5	204	-8.5
comp1850_c0_seq1	Serine/threonine-protein phosphatase 6 regulatory ankyrin repeat subunit C gene::ANKRD52	0.5	206	-8.5
comp21410_c0_seq1	hypothetical protein	0.5	208	-8.5
comp13838_c0_seq3	hypothetical protein	0.5	214	-8.5
comp24823_c0_seq1	Late embryogenesis abundant protein D-29	0.5	208	-8.5
comp15450_c0_seq1	No annotation found	0.5	189.9	-8.4
comp26565_c0_seq1	Basic 7S globulin 2 go::GO:0004190,GO:0045735,GO:0006508	0.5	196	-8.4
comp94439_c0_seq1	Cytochrome P450 gene::CYP4C1 ec::1.14.14.1 go::GO:0005506,GO:0016705,GO:0020037,GO:0055114	0.5	200	-8.4
comp1404_c4_seq2	hypothetical protein	2	756	-8.4
comp33907_c0_seq1	No annotation found	0.5	199.9	-8.4
comp17407_c1_seq14	hypothetical protein	0.5	200	-8.4
comp49151_c0_seq1	hypothetical protein	0.5	200	-8.4
comp12296_c1_seq21	Alpha-tocopherol transfer protein-like gene::Ttpal go::GO:0005622,GO:0005215	0.5	199.9	-8.4
comp24322_c0_seq4	WD repeat-containing protein on Y chromosome gene::WDY go::GO:0005509	0.5	200	-8.4
comp19552_c0_seq1	No annotation found	0.5	192	-8.4
comp28915_c0_seq1	hypothetical protein	2	793.7	-8.4
comp21700_c0_seq2	No annotation found	2	766	-8.4
comp1126_c25_seq4	hypothetical protein	8	3185.9	-8.4
comp19445_c0_seq1	No annotation found	4	1586	-8.4
comp27204_c0_seq2	Cupin gene::AMP2-2 go::GO:0045735	0.5	190	-8.4
comp48933_c0_seq1	hypothetical protein	0.5	191.9	-8.4
comp23525_c0_seq1	hypothetical protein	0.5	192	-8.4
comp70328_c0_seq1	hypothetical protein	0.5	198	-8.4
comp40116_c0_seq1	No annotation found	0.5	198	-8.4
comp2710_c0_seq1	No annotation found	14	5078.1	-8.3
comp4171_c0_seq1	No annotation found	0.5	180	-8.3
comp21513_c0_seq1	Thioredoxin-1 gene::trx-1 go::GO:0030424,GO:0005737,GO:0030425,GO:0043025,GO:0031513,GO:0005634,GO:0009055,GO:0015035,GO:0045454,GO:0008340,GO:0022900,GO:0006662	0.5	186	-8.3
comp33368_c0_seq1	Hydroxysteroid 11-beta-dehydrogenase 1-like protein gene::hsd11b1l ec::1.1.1.- go::GO:0005576,GO:0000166,GO:0016491	0.5	184	-8.3
comp22756_c0_seq2	hypothetical protein	0.5	186	-8.3
comp479_c21_seq3	No annotation found	0.5	182.6	-8.3
comp33968_c0_seq1	Cytochrome P450 82A3 gene::CYP82A3 ec::1.14.-.- go::GO:0016020,GO:0009055,GO:0020037,GO:0005506,GO:0004497,GO:0016705	0.5	186	-8.3
comp30862_c0_seq1	Thiolase, C-terminal domain gene::PED1 ec::2.3.1.16 go::GO:0016747,GO:0008152	0.5	176	-8.3
comp25131_c0_seq1	No annotation found	0.5	186	-8.3
comp485_c13_seq18	No annotation found	0.5	184	-8.3
comp31422_c0_seq1	hypothetical protein	0.5	180	-8.3
comp11168_c1_seq1	No annotation found	0.5	182	-8.3
comp879_c2_seq2	No annotation found	8	2817.9	-8.3
comp21129_c0_seq1	No annotation found	0.5	166	-8.2
comp47775_c0_seq2	hypothetical protein	0.5	172	-8.2
comp21782_c0_seq1	hypothetical protein	0.5	174	-8.2
comp32038_c0_seq1	MatE gene::DTXL3 go::GO:0015238,GO:0015297,GO:0006855,GO:0055085,GO:0016020	0.5	168	-8.2
comp141_c398_seq1	No annotation found	0.5	164	-8.2
comp19298_c0_seq1	Alpha-N-acetylglucosaminidase (NAGLU) C-terminal domain gene::NAGLU ec::3.2.1.50 go::GO:0043202,GO:0004561,GO:0005975,GO:0006027,GO:0007399,GO:0044281	0.5	164	-8.2
comp26736_c0_seq1	Pollen allergen gene::EXPA8 go::GO:0005618,GO:0005576,GO:0016020,GO:0009664,GO:0006949	0.5	168	-8.2
comp17646_c0_seq2	No annotation found	0.5	171.9	-8.2
comp25785_c0_seq1	Cytochrome P450 gene::CYP4C1 ec::1.14.14.1 go::GO:0005506,GO:0016705,GO:0020037,GO:0055114	0.5	164	-8.2
comp2226_c2_seq2	No annotation found	0.5	172	-8.2
comp20022_c0_seq2	Phosphomannose isomerase type I gene::MPI ec::5.3.1.8 go::GO:0004476,GO:0008270,GO:0005975	0.5	173.9	-8.2
comp20180_c0_seq1	hypothetical protein	0.5	172	-8.2
comp52554_c0_seq1	No annotation found	0.5	158	-8.1
comp31382_c0_seq2	No annotation found	0.5	160	-8.1
comp23144_c0_seq2	No annotation found	0.5	158.3	-8.1
comp27659_c0_seq1	Ribosomal protein L16p/L10e gene::RPL10 go::GO:0003735,GO:0006412,GO:0005840	0.5	152	-8.1
comp7270_c0_seq3	No annotation found	0.5	152	-8.1
comp36873_c0_seq1	hypothetical protein	0.5	160	-8.1
comp24810_c0_seq3	No annotation found	0.5	152	-8.1
comp21832_c0_seq1	No annotation found	0.5	160	-8.1
comp39721_c0_seq1	No annotation found	0.5	158	-8.1
comp60358_c0_seq1	hypothetical protein	0.5	160	-8.1
comp47775_c0_seq1	hypothetical protein	0.5	156	-8.1
comp52814_c0_seq1	No annotation found	0.5	153.9	-8.1
comp32196_c0_seq1	Reticuline oxidase-like protein ec::1.21.-.- go::GO:0031225,GO:0048046,GO:0005829,GO:0005739,GO:0009505,GO:0005886,GO:0009506,GO:0005773,GO:0050660,GO:0008762,GO:0006979	0.5	154	-8.1
comp17859_c0_seq1	hypothetical protein	0.5	156	-8.1
comp26065_c0_seq1	No annotation found	0.5	154	-8.1
comp13058_c0_seq4	hypothetical protein	0.5	151.9	-8.1
comp39407_c0_seq2	Catalase ec::1.11.1.6 go::GO:0005777,GO:0004096,GO:0020037,GO:0046872,GO:0042744	0.5	150	-8
comp34295_c0_seq1	hypothetical protein	0.5	148	-8
comp11583_c0_seq1	Farnesyl pyrophosphate synthase gene::ERG20 ec::2.5.1.10,2.5.1.1 go::GO:0005783,GO:0004161,GO:0004337,GO:0046872,GO:0045337,GO:0033384	6	1809.8	-8
comp22040_c0_seq1	Late embryogenesis abundant protein Dc3	0.5	147.9	-8
comp19816_c0_seq1	11S globulin seed storage protein 2 go::GO:0042735,GO:0045735,GO:0051259	0.5	144	-8
comp19203_c0_seq1	Carbonic anhydrase-related protein gene::Ca8 go::GO:0005737,GO:0004089,GO:0046872,GO:0008270,GO:0006730,GO:0048015 ## hypothetical protein	0.5	146	-8
comp26838_c0_seq2	No annotation found	0.5	148	-8
comp36518_c0_seq2	S-adenosylmethionine decarboxylase proenzyme gene::SAMDC ec::4.1.1.50 go::GO:0004014,GO:0006557,GO:0008295,GO:0006597	0.5	142	-8
comp15778_c0_seq20	No annotation found	0.5	142	-8
comp485_c13_seq5	No annotation found	8	2274.2	-8
comp34127_c0_seq1	hypothetical protein	0.5	144	-8
comp35301_c0_seq2	Phosphoenolpyruvate carboxykinase [ATP] gene::PCKA ec::4.1.1.49 go::GO:0005829,GO:0016020,GO:0005730,GO:0005524,GO:0004612,GO:0016036,GO:0009817,GO:0006094,GO:0046686	0.5	150	-8
comp45887_c0_seq1	Cell division control protein 48 homolog E gene::CDC48E go::GO:0005618,GO:0005856,GO:0005829,GO:0005794,GO:0005634,GO:0009524,GO:0005524,GO:0017111,GO:0007049,GO:0051301,GO:0015031	0.5	150	-8
comp1982_c0_seq1	No annotation found	0.5	150	-8
comp22291_c0_seq1	No annotation found	0.5	144	-8
comp128369_c0_seq1	No annotation found	0.5	144	-8
comp3046_c0_seq3	hypothetical protein	0.5	146	-8
comp35039_c0_seq1	Enoyl-(Acyl carrier protein) reductase gene::CAISE5 ec::1.1.1.- go::GO:0000166,GO:0016491	0.5	142	-8
comp99761_c0_seq1	No annotation found	0.5	144	-8
comp49191_c0_seq1	hypothetical protein	0.5	138	-7.9
comp13058_c0_seq8	Haemolymph juvenile hormone binding protein (JHBP) gene::to go::GO:0005615,GO:0008343,GO:0042595,GO:0007623,GO:0008049,GO:0007622	2	547.9	-7.9
comp26191_c0_seq1	Glutathione S-transferase ec::2.5.1.18 go::GO:0004364,GO:0009734	0.5	136	-7.9
comp25497_c0_seq1	Pollen allergen gene::EXPA1 go::GO:0005618,GO:0005576,GO:0016020,GO:0009664	0.5	136	-7.9
comp37294_c0_seq1	AP2-like ethylene-responsive transcription factor AIL6 gene::AIL6 go::GO:0005634,GO:0003677,GO:0003700,GO:0009873,GO:0006351	0.5	134	-7.9
comp56881_c0_seq1	hypothetical protein	0.5	134.3	-7.9
comp36241_c0_seq1	hypothetical protein ## hypothetical protein	0.5	134	-7.9
comp78397_c0_seq2	hypothetical protein	0.5	136	-7.9
comp63998_c0_seq1	hypothetical protein	0.5	136	-7.9
comp35846_c0_seq3	Trehalase ec::3.2.1.28 go::GO:0004555,GO:0005991	0.5	136	-7.9
comp19785_c0_seq1	Ankyrin repeats (3 copies) go::GO:0015969	0.5	134	-7.9
comp479_c6_seq3	hypothetical protein	18	4988	-7.9
comp33814_c0_seq2	hypothetical protein	0.5	138	-7.9
comp16666_c0_seq2	hypothetical protein	0.5	136	-7.9
comp32852_c0_seq1	No apical meristem (NAM) protein gene::NAC002 go::GO:0003677,GO:0006355	0.5	140	-7.9
comp31233_c0_seq1	Density-regulated protein gene::DENR go::GO:0003743	0.5	134	-7.9
comp23781_c0_seq1	2S seed storage protein gene::HAG5 go::GO:0045735	0.5	140	-7.9
comp11462_c0_seq1	No annotation found	0.5	134.9	-7.9
comp23493_c0_seq1	No annotation found	0.5	138	-7.9
comp8482_c0_seq1	Legumain gene::LGMN ec::3.4.22.34 go::GO:0045177,GO:0005770,GO:0005764,GO:0004197,GO:0040015,GO:0043524,GO:0006508,GO:0001101	10	2741.7	-7.9
comp479_c16_seq1	hypothetical protein	0.5	136	-7.9
comp16318_c0_seq2	No annotation found	18	4914.1	-7.9
comp14118_c0_seq1	No annotation found	0.5	136	-7.9
comp39356_c0_seq2	No annotation found	0.5	136	-7.9
comp21574_c0_seq2	No annotation found	0.5	130	-7.8
comp27418_c0_seq1	Probable glutathione S-transferase gene::HSP26-A ec::2.5.1.18 go::GO:0004364,GO:0006950	0.5	130	-7.8
comp16871_c0_seq19	hypothetical protein ## Cationic amino acid transporter 3 gene::SLC7A3 go::GO:0016021,GO:0005886,GO:0015181,GO:0015326,GO:0015189,GO:0000064,GO:0006865,GO:0032006,GO:0055085	0.5	124.8	-7.8
comp23781_c0_seq6	2S seed storage protein gene::HAG5 go::GO:0045735	0.5	130	-7.8
comp37080_c0_seq1	Sugar (and other) transporter gene::STP13 go::GO:0022857,GO:0055085,GO:0016021	0.5	128	-7.8
comp28067_c0_seq2	Alcohol dehydrogenase GroES-like domain gene::MTD ec::1.1.1.255 go::GO:0016491,GO:0055114	0.5	130	-7.8
comp17646_c0_seq3	No annotation found	0.5	130	-7.8
comp16186_c0_seq7	No annotation found	0.5	132	-7.8
comp52555_c0_seq1	hypothetical protein	0.5	130	-7.8
comp14508_c0_seq2	hypothetical protein	0.5	130.7	-7.8
comp23305_c0_seq4	Fructose-bisphosphate aldolase class-I gene::Ald ec::4.1.2.13 go::GO:0004332,GO:0006096	0.5	124	-7.8
comp31249_c0_seq1	Histone H1 go::GO:0000786,GO:0005634,GO:0003677,GO:0006334,GO:0006950	0.5	130	-7.8
comp30278_c0_seq1	hypothetical protein	0.5	127.9	-7.8
comp27654_c0_seq1	No annotation found	0.5	129.4	-7.8
comp47206_c0_seq1	Oleosin go::GO:0012511,GO:0016021	0.5	130	-7.8
comp37360_c0_seq1	Protein tyrosine kinase gene::WAKL20 ec::2.7.11.- go::GO:0004672,GO:0006468	0.5	132	-7.8
comp23555_c0_seq1	No annotation found	0.5	129.9	-7.8
comp22471_c0_seq1	No annotation found	0.5	124	-7.8
comp27186_c0_seq2	Retinal rod rhodopsin-sensitive cGMP 3',5'-cyclic phosphodiesterase subunit delta gene::Pde6d go::GO:0047555,GO:0005095,GO:0007602,GO:0033124,GO:0007601	0.5	124	-7.8
comp25686_c0_seq1	hypothetical protein	0.5	132	-7.8
comp18610_c0_seq1	hypothetical protein	6	1580	-7.8
comp34379_c0_seq3	Luminal-binding protein 5 gene::BIP5 go::GO:0005788,GO:0005524	0.5	124	-7.8
comp35312_c0_seq1	hypothetical protein	0.5	124	-7.8
comp27905_c0_seq2	UDP-glycosyltransferase 76E6 gene::UGT76E6 ec::2.4.1.- go::GO:0016758	0.5	130	-7.8
comp58508_c0_seq1	hypothetical protein	0.5	130	-7.8
comp24591_c0_seq1	Dehydrin go::GO:0006950,GO:0009415	0.5	124	-7.8
comp20981_c0_seq1	Protein translation factor SUI1 homolog 2 go::GO:0003743,GO:0006417	0.5	132	-7.8
comp23037_c0_seq3	No annotation found	0.5	126	-7.8
comp14508_c0_seq1	hypothetical protein	0.5	116	-7.7
comp68308_c0_seq1	hypothetical protein	0.5	116	-7.7
comp26002_c0_seq1	No annotation found	0.5	118	-7.7
comp24195_c0_seq1	hypothetical protein	0.5	116	-7.7
comp22856_c0_seq1	No annotation found	0.5	118	-7.7
comp55919_c0_seq3	ATP-binding cassette sub-family A member 2 gene::Abca2 go::GO:0016023,GO:0005768,GO:0010008,GO:0016021,GO:0005765,GO:0005815,GO:0005524,GO:0016887,GO:0042632,GO:0032383,GO:0006357,GO:0048545,GO:0006810	0.5	118	-7.7
comp13058_c0_seq3	hypothetical protein	0.5	120	-7.7
comp21214_c0_seq1	No annotation found	0.5	118	-7.7
comp3804_c1_seq1	hypothetical protein	8	1860	-7.7
comp24696_c0_seq1	hypothetical protein	2	483.9	-7.7
comp18002_c1_seq1	N-terminal kinase-like protein gene::scyl1 go::GO:0005524,GO:0004672	0.5	116	-7.7
comp27721_c0_seq1	hypothetical protein	0.5	122	-7.7
comp43375_c0_seq1	11S globulin seed storage protein 2 go::GO:0042735,GO:0045735,GO:0051259	0.5	122	-7.7
comp29690_c0_seq1	hypothetical protein	0.5	116	-7.7
comp11132_c0_seq2	No annotation found	0.5	119.1	-7.7
comp26493_c0_seq1	pectinesterase inhibitor domain go::GO:0004857,GO:0030599,GO:0043086	0.5	118	-7.7
comp20639_c0_seq1	No annotation found	0.5	122	-7.7
comp35980_c0_seq1	Protein TolB gene::tolB go::GO:0042597,GO:0017038	0.5	118	-7.7
comp12013_c0_seq5	MORN repeat-containing protein 3 gene::morn3	0.5	121.7	-7.7
comp16335_c0_seq5	hypothetical protein	0.5	122	-7.7
comp29624_c0_seq1	No annotation found	0.5	118	-7.7
comp52086_c0_seq1	hypothetical protein	0.5	120	-7.7
comp16335_c0_seq2	hypothetical protein	0.5	116	-7.7
comp16318_c0_seq1	No annotation found	14	3262	-7.7
comp12847_c0_seq1	No annotation found	2	480	-7.7
comp28765_c0_seq1	hypothetical protein	4	960	-7.7
comp23938_c0_seq1	hypothetical protein	0.5	112.1	-7.6
comp24808_c0_seq1	Protein TAR1 gene::TAR1-C go::GO:0005739	0.5	110	-7.6
comp29893_c0_seq3	No annotation found	0.5	114	-7.6
comp50648_c0_seq1	hypothetical protein	0.5	108	-7.6
comp46396_c0_seq1	hypothetical protein	0.5	114	-7.6
comp120690_c0_seq1	No annotation found	0.5	108	-7.6
comp16666_c0_seq1	hypothetical protein	0.5	108	-7.6
comp40836_c0_seq1	WRKY transcription factor 6 gene::WRKY6 go::GO:0005634,GO:0043565,GO:0003700,GO:0044212,GO:0080169,GO:0016036,GO:0009873,GO:0045892,GO:0010200,GO:0006351	0.5	108	-7.6
comp95908_c0_seq1	Aromatic-L-amino-acid decarboxylase gene::DDC ec::4.1.1.28 go::GO:0004058,GO:0030170,GO:0006520,GO:0042416	0.5	112	-7.6
comp30862_c0_seq2	3-ketoacyl-CoA thiolase 2, peroxisomal gene::PED1 ec::2.3.1.16 go::GO:0009507,GO:0009514,GO:0005739,GO:0005730,GO:0005777,GO:0005774,GO:0003988,GO:0006635,GO:0010111,GO:0009695,GO:0031408,GO:0009789,GO:0009611	0.5	112	-7.6
comp81803_c0_seq1	hypothetical protein	0.5	112	-7.6
comp15968_c0_seq1	No annotation found	0.5	110	-7.6
comp15353_c0_seq1	No annotation found	14	3080	-7.6
comp22953_c0_seq3	hypothetical protein	0.5	112	-7.6
comp89316_c0_seq1	No annotation found	0.5	110	-7.6
comp90341_c0_seq1	hypothetical protein	0.5	114	-7.6
comp49889_c0_seq1	hypothetical protein	0.5	108	-7.6
comp20093_c0_seq1	No annotation found	0.5	112	-7.6
comp27013_c0_seq1	No annotation found	0.5	112.4	-7.6
comp36629_c0_seq1	hypothetical protein	0.5	108	-7.6
comp13788_c0_seq1	hypothetical protein	2	433.9	-7.6
comp34058_c0_seq1	No annotation found	0.5	110	-7.6
comp36602_c0_seq1	ADP,ATP carrier protein 2, mitochondrial gene::AAC2 go::GO:0009941,GO:0016021,GO:0005740,GO:0005743,GO:0005774,GO:0005471,GO:0005507,GO:0015865	0.5	108	-7.6
comp13332_c0_seq1	No annotation found	0.5	108	-7.6
comp30298_c0_seq2	hypothetical protein	0.5	108	-7.6
comp10099_c1_seq5	No annotation found	0.5	110.5	-7.6
comp35846_c0_seq2	hypothetical protein	0.5	108	-7.6
comp22905_c0_seq2	No annotation found	0.5	112	-7.6
comp112829_c0_seq1	hypothetical protein	0.5	110	-7.6
comp120150_c0_seq1	hypothetical protein	0.5	106	-7.5
comp40893_c0_seq1	No annotation found	0.5	104	-7.5
comp12808_c0_seq2	hypothetical protein	18	3727.8	-7.5
comp10221_c0_seq1	No annotation found	0.5	106	-7.5
comp69507_c0_seq2	Protein argonaute-2 gene::eif2c2 ec::3.1.26.n2 go::GO:0000932,GO:0035068,GO:0005845,GO:0016442,GO:0070551,GO:0046872,GO:0000340,GO:0035197,GO:0035279,GO:0035278,GO:0045947,GO:0031054	0.5	102	-7.5
comp39185_c0_seq1	ABC-2 type transporter gene::PDR1 go::GO:0016020	0.5	104	-7.5
comp18006_c0_seq1	V-type ATPase, F subunit gene::VHA14 go::GO:0033180,GO:0046933,GO:0046961,GO:0015991	0.5	106	-7.5
comp59423_c0_seq1	hypothetical protein	0.5	106	-7.5
comp25302_c0_seq2	hypothetical protein	0.5	106	-7.5
comp34635_c0_seq1	hypothetical protein	0.5	104	-7.5
comp32553_c0_seq3	Elongation factor Tu GTP binding domain go::GO:0003924,GO:0005525	0.5	106	-7.5
comp41171_c0_seq1	Citrate synthase, glyoxysomal ec::2.3.3.1 go::GO:0009514,GO:0004108,GO:0006097,GO:0006099	0.5	106	-7.5
comp29901_c0_seq1	Cupin go::GO:0045735	0.5	102	-7.5
comp30298_c0_seq6	hypothetical protein	0.5	104	-7.5
comp15122_c0_seq1	Cytochrome P450 4g15 gene::Cyp4g15 ec::1.14.-.- go::GO:0005789,GO:0009055,GO:0020037,GO:0005506,GO:0004497,GO:0016705	2	404	-7.5
comp44527_c0_seq1	hypothetical protein	0.5	96	-7.4
comp33924_c0_seq1	No annotation found	0.5	96	-7.4
comp49897_c0_seq1	hypothetical protein	0.5	100	-7.4
comp7944_c1_seq5	No annotation found	0.5	98	-7.4
comp32432_c0_seq1	No annotation found	0.5	97	-7.4
comp25606_c0_seq1	No annotation found	0.5	98	-7.4
comp35980_c0_seq2	Protein TolB gene::tolB go::GO:0042597,GO:0017038	0.5	96	-7.4
comp106831_c0_seq1	No annotation found	0.5	94	-7.4
comp38369_c0_seq1	No annotation found	0.5	93.9	-7.4
comp32665_c0_seq1	hypothetical protein	0.5	98	-7.4
comp9145_c1_seq4	No annotation found	0.5	98	-7.4
comp95888_c0_seq1	No annotation found	0.5	98	-7.4
comp479_c21_seq5	hypothetical protein	2	387.9	-7.4
comp26724_c0_seq3	No annotation found	0.5	98	-7.4
comp30561_c0_seq1	No annotation found	0.5	94	-7.4
comp24559_c0_seq2	No annotation found	0.5	100	-7.4
comp47668_c0_seq3	hypothetical protein	0.5	98	-7.4
comp48127_c0_seq1	hypothetical protein	2	377.9	-7.4
comp44019_c0_seq1	No annotation found	2	386	-7.4
comp14703_c1_seq2	hypothetical protein	0.5	96	-7.4
comp25119_c0_seq2	No annotation found	0.5	97.2	-7.4
comp120478_c0_seq1	No annotation found	0.5	94	-7.4
comp22285_c0_seq1	No annotation found	0.5	96	-7.4
comp32574_c0_seq1	No annotation found	0.5	98	-7.4
comp29251_c0_seq1	Hsp20/alpha crystallin family gene::HSP17.9 go::GO:0005737,GO:0006950	0.5	96	-7.4
comp26583_c0_seq4	7tm Odorant receptor gene::Or85b go::GO:0004984,GO:0005549,GO:0007608,GO:0016020	0.5	96	-7.4
comp32135_c0_seq1	No annotation found	0.5	95.9	-7.4
comp13058_c0_seq7	hypothetical protein	0.5	96	-7.4
comp35301_c0_seq1	Phosphoenolpyruvate carboxykinase [ATP] gene::PCKA ec::4.1.1.49 go::GO:0005829,GO:0016020,GO:0005730,GO:0005524,GO:0004612,GO:0016036,GO:0009817,GO:0006094,GO:0046686	0.5	96	-7.4
comp25484_c0_seq1	No annotation found	0.5	94	-7.4
comp20172_c0_seq1	No annotation found	0.5	98	-7.4
comp30335_c0_seq1	Heat shock 70 kDa protein 3 gene::HSP70-3 go::GO:0048046,GO:0005618,GO:0009507,GO:0022626,GO:0005794,GO:0016363,GO:0005886,GO:0009506,GO:0005774,GO:0005524,GO:0046686,GO:0009408,GO:0080167,GO:0009615	0.5	100	-7.4
comp34856_c0_seq1	No annotation found	0.5	98	-7.4
comp15452_c0_seq2	hypothetical protein	0.5	96	-7.4
comp29817_c0_seq1	No annotation found	0.5	100	-7.4
comp18824_c0_seq1	No annotation found	0.5	95.7	-7.4
comp66402_c0_seq1	Fructose-1-6-bisphosphatase gene::FBP1 ec::3.1.3.11 go::GO:0042132,GO:0042578,GO:0005975	0.5	89.9	-7.3
comp28170_c0_seq1	No annotation found	0.5	91.9	-7.3
comp24336_c0_seq1	hypothetical protein	0.5	90	-7.3
comp66655_c0_seq1	hypothetical protein	0.5	88	-7.3
comp28222_c0_seq3	hypothetical protein	0.5	88	-7.3
comp12542_c0_seq2	No annotation found	0.5	92	-7.3
comp22503_c0_seq1	Isocitrate lyase ec::4.1.3.1 go::GO:0009514,GO:0004451,GO:0006097,GO:0006099	2	364	-7.3
comp21700_c0_seq3	No annotation found	0.5	88	-7.3
comp21096_c0_seq1	hypothetical protein	0.5	90	-7.3
comp20288_c0_seq3	No annotation found	0.5	90	-7.3
comp2093_c19_seq1	hypothetical protein ## hypothetical protein	0.5	88	-7.3
comp26074_c0_seq1	hypothetical protein	0.5	88	-7.3
comp26616_c0_seq3	hypothetical protein	0.5	90	-7.3
comp52150_c0_seq1	Endoplasmin homolog gene::SHD go::GO:0048046,GO:0009507,GO:0005783,GO:0005788,GO:0005739,GO:0005634,GO:0005886,GO:0009506,GO:0005774,GO:0005524,GO:0006457,GO:0009306,GO:0010075,GO:0009934,GO:0046686,GO:0009409,GO:0009651,GO:0009414	0.5	90	-7.3
comp29111_c0_seq1	hypothetical protein	2	359.9	-7.3
comp43074_c0_seq1	Pyridine nucleotide-disulphide oxidoreductase ec::1.8.1.7 go::GO:0016491,GO:0055114	0.5	92	-7.3
comp25475_c0_seq1	Low-density lipoprotein receptor-related protein 1B gene::Lrp1b go::GO:0016021,GO:0005509,GO:0050750,GO:0006897	2	372	-7.3
comp20560_c0_seq1	No annotation found	0.5	88	-7.3
comp31232_c0_seq1	hypothetical protein	0.5	88	-7.3
comp31367_c0_seq1	hypothetical protein	0.5	90	-7.3
comp65132_c1_seq1	11S globulin seed storage protein 2 go::GO:0042735,GO:0045735,GO:0051259	0.5	88	-7.3
comp2270_c0_seq1	hypothetical protein	12	2163.9	-7.3
comp33185_c0_seq1	hypothetical protein	0.5	88	-7.3
comp35916_c0_seq1	No annotation found	0.5	88	-7.3
comp9852_c0_seq1	Clavesin-2 gene::clvs2 go::GO:0030136,GO:0031901,GO:0005768,GO:0005794,GO:0005802,GO:0080025,GO:0005215,GO:0007040	6	1083.9	-7.3
comp32129_c0_seq1	hypothetical protein	0.5	90	-7.3
comp76009_c0_seq1	hypothetical protein	2	350	-7.3
comp26040_c0_seq3	2-oxoglutarate dehydrogenase, mitochondrial gene::Ogdh ec::1.2.4.2 go::GO:0005759,GO:0031966,GO:0034602,GO:0004591,GO:0030976,GO:0021695,GO:0006091,GO:0006096,GO:0021766,GO:0061034,GO:0021860,GO:0021756,GO:0022028,GO:0021794,GO:0006099	0.5	92	-7.3
comp24238_c0_seq1	No annotation found	0.5	88	-7.3
comp35763_c0_seq1	No annotation found	0.5	90	-7.3
comp44249_c0_seq2	P-loop containing dynein motor region D4 gene::Dnah7 go::GO:0005858,GO:0035085,GO:0005737,GO:0005874,GO:0005524,GO:0016887,GO:0003777,GO:0006200,GO:0001539,GO:0007018	0.5	90	-7.3
comp7944_c1_seq4	No annotation found	0.5	88	-7.3
comp47063_c0_seq1	hypothetical protein	0.5	90	-7.3
comp25589_c0_seq1	hypothetical protein	0.5	92	-7.3
comp44898_c0_seq2	Aspartate aminotransferase, chloroplastic gene::ASP3 ec::2.6.1.1 go::GO:0009507,GO:0016020,GO:0005777,GO:0009536,GO:0004069,GO:0080130,GO:0030170,GO:0006103,GO:0006531,GO:0009058,GO:0006536,GO:0010150	0.5	92	-7.3
comp28007_c0_seq2	hypothetical protein	0.5	88	-7.3
comp98274_c0_seq1	Haemolymph juvenile hormone binding protein (JHBP) gene::to go::GO:0005615,GO:0008343,GO:0042595,GO:0007623,GO:0008049,GO:0007622	0.5	88	-7.3
comp27340_c0_seq1	hypothetical protein	0.5	92	-7.3
comp38626_c0_seq1	RNA recognition motif (a.k.a. RRM, RBD, or RNP domain) gene::PAB2 go::GO:0005829,GO:0000166,GO:0003743,GO:0009651	0.5	88	-7.3
comp36584_c0_seq1	Trypsin ec::3.4.21.- go::GO:0004252,GO:0006508	0.5	90	-7.3
comp42835_c0_seq1	Dynein heavy chain and region D6 of dynein motor gene::Dnah2 go::GO:0003777,GO:0007018,GO:0030286	0.5	82	-7.2
comp26583_c0_seq6	hypothetical protein	0.5	86	-7.2
comp28085_c0_seq1	No annotation found	0.5	86	-7.2
comp485_c13_seq16	No annotation found	0.5	84	-7.2
comp42017_c0_seq2	Heat shock cognate 70 kDa protein 2 gene::HSC-2 go::GO:0005524,GO:0006950	0.5	84	-7.2
comp26075_c0_seq2	hypothetical protein	0.5	82	-7.2
comp521_c11_seq1	No annotation found	26	4378	-7.2
comp10704_c2_seq1	No annotation found	0.5	86.9	-7.2
comp40345_c0_seq1	No annotation found	0.5	82	-7.2
comp16871_c0_seq20	Uncharacterized amino acid permease YfnA gene::yfnA go::GO:0016021,GO:0005886,GO:0015171 ## hypothetical protein	0.5	82	-7.2
comp60009_c0_seq1	hypothetical protein	0.5	82	-7.2
comp485_c13_seq13	No annotation found	0.5	86	-7.2
comp27627_c0_seq1	hypothetical protein	0.5	84	-7.2
comp27654_c0_seq2	No annotation found	0.5	81.9	-7.2
comp49353_c0_seq2	No annotation found	0.5	86	-7.2
comp32105_c0_seq2	Stem-specific protein TSJT1 gene::TSJT1	0.5	82	-7.2
comp22768_c1_seq1	hypothetical protein	0.5	84	-7.2
comp16657_c1_seq8	hypothetical protein	0.5	82	-7.2
comp46710_c0_seq1	Legumain gene::LGMN ec::3.4.22.34 go::GO:0045177,GO:0005770,GO:0043202,GO:0004197,GO:0019886,GO:0045087,GO:0040015,GO:0043524,GO:0006508,GO:0001101,GO:0042359	10	1669.7	-7.2
comp20362_c0_seq1	hypothetical protein	0.5	84	-7.2
comp27295_c0_seq1	hypothetical protein ## hypothetical protein	0.5	86	-7.2
comp19340_c0_seq5	No annotation found	0.5	82	-7.2
comp61125_c0_seq1	No annotation found	0.5	82	-7.2
comp27204_c0_seq1	Vicilin-like antimicrobial peptides 2-2 gene::AMP2-2 go::GO:0005576,GO:0045735,GO:0042742,GO:0050832,GO:0031640	0.5	84	-7.2
comp29785_c0_seq1	No annotation found	0.5	86	-7.2
comp8809_c0_seq1	No annotation found	0.5	86	-7.2
comp29372_c0_seq1	No annotation found	0.5	82	-7.2
comp23826_c0_seq6	No annotation found	0.5	83.4	-7.2
comp109391_c0_seq1	No annotation found	0.5	82	-7.2
comp31314_c0_seq2	No annotation found	0.5	82	-7.2
comp26316_c0_seq1	No annotation found	0.5	82	-7.2
comp117465_c0_seq1	No annotation found	0.5	85.9	-7.2
comp40633_c0_seq1	Glyceraldehyde 3-phosphate dehydrogenase, NAD binding domain gene::GAPC2 ec::1.2.1.12 go::GO:0016620,GO:0055114	0.5	84	-7.2
comp43281_c0_seq1	Peroxidase N1 gene::poxN1 ec::1.11.1.7 go::GO:0005576,GO:0020037,GO:0046872,GO:0004601,GO:0042744	0.5	82	-7.2
comp21544_c0_seq1	No annotation found	0.5	81.9	-7.2
comp837_c1_seq2	hypothetical protein	2	336	-7.2
comp33847_c0_seq1	No annotation found	0.5	84	-7.2
comp114874_c0_seq1	Serine/threonine-protein phosphatase 2A regulatory subunit B'' subunit gamma gene::ppp2r3c go::GO:0005737,GO:0005634,GO:0005509	0.5	84	-7.2
comp31901_c0_seq1	No annotation found	0.5	86.4	-7.2
comp52862_c0_seq1	Dynein heavy chain 10, axonemal gene::DNAH10 go::GO:0035085,GO:0005737,GO:0030286,GO:0005874,GO:0005524,GO:0016887,GO:0003777,GO:0006200,GO:0007018	0.5	84	-7.2
comp40345_c0_seq2	hypothetical protein ## hypothetical protein	0.5	84	-7.2
comp33324_c0_seq1	hypothetical protein	0.5	84	-7.2
comp16311_c0_seq6	Pseudouridine-5'-monophosphatase gene::Hdhd1 ec::3.1.3.n6 go::GO:0046872,GO:0016791,GO:0016311,GO:0009117	0.5	86	-7.2
comp51494_c0_seq1	Xaa-Pro dipeptidase gene::PEPD ec::3.4.13.9 go::GO:0004177,GO:0016805,GO:0030145,GO:0004181,GO:0006520,GO:0030574,GO:0006508	0.5	84	-7.2
comp29892_c0_seq12	hypothetical protein	0.5	82	-7.2
comp45402_c0_seq1	ABC transporter gene::ABCF1 go::GO:0005524,GO:0016887	0.5	86	-7.2
comp31279_c0_seq1	hypothetical protein	0.5	84	-7.2
comp46879_c0_seq1	Inactive poly [ADP-ribose] polymerase RCD1 gene::RCD1 go::GO:0005737,GO:0016363,GO:0005634,GO:0003950,GO:0009816,GO:0009790,GO:0009873,GO:0009867,GO:0010102,GO:0006809,GO:0012501,GO:2000377,GO:0010193,GO:0009651,GO:0000303,GO:0009414,GO:0019048	0.5	82	-7.2
comp15880_c0_seq1	No annotation found	2	338.7	-7.2
comp25263_c0_seq1	No annotation found	0.5	82	-7.2
comp92249_c0_seq1	hypothetical protein	0.5	82	-7.2
comp30925_c0_seq1	No annotation found	0.5	84	-7.2
comp30773_c0_seq1	No annotation found	0.5	86	-7.2
comp32948_c0_seq1	hypothetical protein	0.5	82	-7.2
comp77225_c0_seq1	Dynein heavy chain 2, axonemal gene::Dnah2 go::GO:0005858,GO:0035085,GO:0005737,GO:0005874,GO:0005524,GO:0016887,GO:0003777,GO:0006200,GO:0001539,GO:0007018	0.5	82	-7.2
comp18996_c0_seq1	Growth hormone-inducible transmembrane protein gene::GHITM go::GO:0016021,GO:0005743,GO:0006915	2	334.7	-7.2
comp53587_c0_seq1	ATPase family associated with various cellular activities (AAA) gene::spas ec::3.6.4.3 go::GO:0005524	0.5	84	-7.2
comp28464_c0_seq1	No annotation found	0.5	84	-7.2
comp8396_c0_seq1	No annotation found	0.5	78	-7.1
comp22061_c0_seq6	No annotation found	0.5	76	-7.1
comp38192_c0_seq1	No annotation found	0.5	78	-7.1
comp44387_c0_seq1	ATP-NAD kinase gene::NADK1 ec::2.7.1.23,2.7.1.86 go::GO:0003951,GO:0006741,GO:0008152	0.5	78	-7.1
comp25612_c0_seq1	No annotation found	0.5	80	-7.1
comp26644_c0_seq1	hypothetical protein	0.5	76	-7.1
comp86771_c0_seq1	hypothetical protein	0.5	78	-7.1
comp20639_c0_seq2	No annotation found	0.5	80	-7.1
comp35686_c0_seq1	Probable inactive poly [ADP-ribose] polymerase SRO5 gene::SRO5 go::GO:0005739,GO:0016363,GO:0003950,GO:0007275,GO:0072593,GO:0009651	0.5	80	-7.1
comp8812_c2_seq1	hypothetical protein	0.5	76.7	-7.1
comp23541_c0_seq1	hypothetical protein	32	4934	-7.1
comp22644_c0_seq1	Vault protein inter-alpha-trypsin domain gene::ITIH4 go::GO:0005737,GO:0005576,GO:0005886,GO:0004866,GO:0004867,GO:0006953,GO:0030212,GO:0034097	2	320	-7.1
comp51972_c0_seq1	Cytochrome P450 4g15 gene::Cyp4g15 ec::1.14.-.- go::GO:0005789,GO:0009055,GO:0020037,GO:0005506,GO:0004497,GO:0016705	2	323.9	-7.1
comp32724_c0_seq1	No annotation found	0.5	80	-7.1
comp8519_c0_seq2	No annotation found	0.5	78	-7.1
comp36308_c0_seq1	hypothetical protein	0.5	80	-7.1
comp25729_c0_seq1	No annotation found	0.5	78	-7.1
comp94095_c0_seq1	No annotation found	0.5	80	-7.1
comp17532_c0_seq2	hypothetical protein	0.5	76	-7.1
comp27745_c0_seq1	No annotation found	0.5	80	-7.1
comp25000_c0_seq1	hypothetical protein	2	318	-7.1
comp38278_c0_seq1	No annotation found	0.5	78	-7.1
comp16380_c0_seq1	hypothetical protein	0.5	76	-7.1
comp54392_c0_seq1	Peptide transporter PTR2 gene::PTR2 go::GO:0005794,GO:0016021,GO:0000325,GO:0005774,GO:0042936,GO:0015334,GO:0042937,GO:0015031	0.5	76	-7.1
comp29426_c0_seq2	WD domain, G-beta repeat go::GO:0005515	0.5	80	-7.1
comp21118_c0_seq10	hypothetical protein	0.5	76	-7.1
comp79373_c0_seq1	BTB/POZ domain-containing protein 3 gene::Btbd3	0.5	76	-7.1
comp12154_c0_seq9	No annotation found	0.5	76	-7.1
comp25135_c0_seq2	No annotation found	0.5	76	-7.1
comp15694_c0_seq3	hypothetical protein	0.5	78	-7.1
comp1125_c61_seq263	hypothetical protein	0.5	76	-7.1
comp45519_c0_seq2	WRKY DNA -binding domain gene::WRKY33 go::GO:0003700,GO:0043565,GO:0006355	0.5	76	-7.1
comp10160_c0_seq1	No annotation found	0.5	76	-7.1
comp34819_c0_seq1	Late embryogenesis abundant protein go::GO:0005618,GO:0005737,GO:0005576	0.5	78	-7.1
comp29035_c0_seq2	No annotation found	0.5	80	-7.1
comp22699_c0_seq1	No annotation found	0.5	80	-7.1
comp7611_c3_seq4	No annotation found	2	318	-7.1
comp48903_c0_seq1	Protein kinase domain gene::PK1 ec::2.7.11.1 go::GO:0004672,GO:0005524,GO:0006468	0.5	80	-7.1
comp17049_c0_seq2	hypothetical protein	0.5	78	-7.1
comp39394_c0_seq1	No annotation found	0.5	76	-7.1
comp76581_c0_seq1	hypothetical protein	0.5	78	-7.1
comp8997_c0_seq1	No annotation found	0.5	79.9	-7.1
comp13331_c0_seq1	Auxin-induced protein PCNT115 go::GO:0016491,GO:0009734	0.5	78	-7.1
comp30641_c0_seq1	hypothetical protein	0.5	80	-7.1
comp66_c17_seq5	No annotation found	0.5	76	-7.1
comp19762_c0_seq1	No annotation found	0.5	78.3	-7.1
comp5955_c13_seq42	hypothetical protein	2	304	-7.1
comp1404_c4_seq1	hypothetical protein	12	1940	-7.1
comp38854_c0_seq1	Ethylene-responsive transcription factor ERF112 gene::ERF112 go::GO:0005634,GO:0003677,GO:0003700,GO:0009873,GO:0006351	0.5	78.8	-7.1
comp50271_c0_seq1	hypothetical protein	0.5	76	-7.1
comp23830_c0_seq2	No annotation found	0.5	80	-7.1
comp23515_c0_seq1	No annotation found	2	311.9	-7.1
comp32748_c0_seq1	hypothetical protein	0.5	76	-7.1
comp15694_c0_seq5	hypothetical protein	0.5	76	-7.1
comp34174_c0_seq1	Heat shock cognate 70 kDa protein 2 gene::HSC-2 go::GO:0005524,GO:0006950	0.5	76	-7.1
comp37900_c0_seq1	Expansin-A1 gene::EXPA1 go::GO:0005618,GO:0005576,GO:0016020,GO:0009664	0.5	80	-7.1
comp1142_c16_seq1	hypothetical protein	0.5	74	-7
comp43750_c0_seq1	hypothetical protein ## Craniofacial development protein 2 gene::CFDP2 go::GO:0005737,GO:0005634 ## hypothetical protein ## hypothetical protein	0.5	72	-7
comp26963_c0_seq1	No annotation found	0.5	71.8	-7
comp64696_c0_seq1	hypothetical protein	0.5	72	-7
comp44856_c0_seq1	Copine gene::RGLG2 ec::6.3.2.- go::GO:0005634,GO:0005886,GO:0046872,GO:0004842,GO:0008270,GO:0009850,GO:0009690,GO:0080148	0.5	72	-7
comp61344_c0_seq1	hypothetical protein	0.5	74	-7
comp7244_c0_seq1	No annotation found	0.5	72	-7
comp25333_c0_seq1	No annotation found	0.5	72	-7
comp34324_c0_seq2	Trypsin ec::3.4.21.- go::GO:0004252,GO:0006508	0.5	74	-7
comp16416_c0_seq1	No annotation found	0.5	74	-7
comp11218_c2_seq2	No annotation found	0.5	74	-7
comp18250_c0_seq1	hypothetical protein	4	605.8	-7
comp39848_c0_seq1	No annotation found	0.5	74	-7
comp12731_c1_seq3	hypothetical protein	0.5	74	-7
comp77045_c0_seq1	No annotation found	0.5	74	-7
comp32701_c0_seq1	No annotation found	0.5	74	-7
comp27400_c0_seq1	Gamma-glutamyltranspeptidase 1 gene::GGT1 ec::2.3.2.2,3.4.19.13 go::GO:0048046,GO:0009505,GO:0009506,GO:0003840,GO:0016756,GO:0006751,GO:0006979	0.5	72	-7
comp34379_c0_seq1	Luminal-binding protein 5 gene::BIP5 go::GO:0005788,GO:0005524	0.5	74	-7
comp3256_c1_seq1	No annotation found	0.5	74	-7
comp64829_c0_seq1	hypothetical protein	0.5	72	-7
comp98688_c0_seq1	hypothetical protein	0.5	72	-7
comp27996_c0_seq2	No annotation found	0.5	74	-7
comp12758_c0_seq3	No annotation found	0.5	74.1	-7
comp25870_c0_seq24	No annotation found	0.5	72	-7
comp34639_c0_seq1	Trypsin and protease inhibitor go::GO:0004866	0.5	74	-7
comp115378_c0_seq1	No annotation found	0.5	74	-7
comp10239_c0_seq1	No annotation found	0.5	72	-7
comp29414_c0_seq1	No annotation found	0.5	72	-7
comp38765_c0_seq1	No annotation found	0.5	72	-7
comp31972_c0_seq1	No annotation found	0.5	72	-7
comp28513_c0_seq3	Thioredoxin reductase 1, cytoplasmic gene::TXNRD1 ec::1.8.1.9 go::GO:0005737,GO:0050660,GO:0050661,GO:0004791,GO:0045454	0.5	74	-7
comp29426_c0_seq1	WD domain, G-beta repeat go::GO:0005515	0.5	74	-7
comp108242_c0_seq1	hypothetical protein	0.5	72	-7
comp29731_c0_seq2	hypothetical protein	0.5	72	-7
comp26583_c0_seq5	Putative odorant receptor 85b gene::Or85b go::GO:0016021,GO:0005886,GO:0004930,GO:0005549,GO:0004984	0.5	72	-7
comp32448_c0_seq1	Reticulon gene::RTNLB13 go::GO:0071782,GO:0071458,GO:0071786	0.5	72	-7
comp74763_c0_seq2	hypothetical protein	4	594	-7
comp479_c21_seq18	No annotation found	0.5	73.4	-7
comp41455_c0_seq1	Pleiotropic drug resistance protein 1 gene::PDR1 go::GO:0016021,GO:0005886,GO:0005524,GO:0016887,GO:0006200,GO:0006952,GO:0006810	0.5	74	-7
comp46219_c0_seq1	DNA-directed RNA polymerase II subunit RPB2 gene::RPB2 ec::2.7.7.6 go::GO:0005634,GO:0003677,GO:0003899,GO:0046872,GO:0032549,GO:0006351	0.5	72	-7
comp11249_c0_seq6	No annotation found	0.5	73.9	-7
comp28978_c0_seq1	No annotation found	0.5	73.9	-7
comp43098_c0_seq1	hypothetical protein	0.5	74	-7
comp23908_c0_seq4	No annotation found	0.5	73.9	-7
comp95005_c0_seq1	Gamma-tubulin complex component 2 gene::Tubgcp2 go::GO:0005874,GO:0005815,GO:0000922,GO:0000226	0.5	72	-7
comp36588_c0_seq1	Gustatory and odorant receptor 22 gene::GPRgr22 go::GO:0016021,GO:0005886,GO:0004984,GO:0008527,GO:0007610,GO:0010037	0.5	72	-7
comp38788_c0_seq1	No annotation found	0.5	68	-6.9
comp79084_c0_seq1	No annotation found	0.5	68	-6.9
comp28710_c0_seq1	Malate synthase ec::2.3.3.9 go::GO:0004474,GO:0006097	0.5	70	-6.9
comp44602_c0_seq1	PRP8 domain IV core gene::Prpf8 go::GO:0071013,GO:0016607,GO:0003723,GO:0000398	0.5	70	-6.9
comp32465_c0_seq1	No annotation found	0.5	67.9	-6.9
comp21964_c0_seq1	hypothetical protein	2	276.9	-6.9
comp21954_c0_seq1	No annotation found	2	274	-6.9
comp2340_c6_seq17	hypothetical protein	0.5	70	-6.9
comp34173_c0_seq1	Heat shock cognate 70 kDa protein gene::HSP70 go::GO:0005524,GO:0006950	0.5	70	-6.9
comp28067_c0_seq1	Alcohol dehydrogenase GroES-like domain gene::MTD ec::1.1.1.255 go::GO:0016491,GO:0055114	0.5	70	-6.9
comp12154_c0_seq1	No annotation found	0.5	68	-6.9
comp45539_c0_seq2	WD repeat-containing protein 65 gene::WDR65	0.5	70	-6.9
comp12296_c1_seq30	Clavesin-2 gene::CLVS2 go::GO:0030136,GO:0031901,GO:0005768,GO:0005794,GO:0005802,GO:0080025,GO:0005215,GO:0007040	0.5	70	-6.9
comp20987_c0_seq1	No annotation found	0.5	70	-6.9
comp820_c5_seq1	hypothetical protein	58	7708.1	-6.9
comp33668_c0_seq3	No annotation found	0.5	68.9	-6.9
comp28963_c0_seq1	Translationally-controlled tumor protein homolog gene::TCTP go::GO:0005737	0.5	70	-6.9
comp38512_c0_seq1	No annotation found	2	270	-6.9
comp586_c5_seq1	No annotation found	0.5	70	-6.9
comp20395_c0_seq2	No annotation found	0.5	70	-6.9
comp47130_c0_seq1	Tetrahydrocannabinolic acid synthase ec::1.21.3.7 go::GO:0050660,GO:0008762	0.5	68	-6.9
comp23978_c0_seq3	hypothetical protein	0.5	70	-6.9
comp94546_c0_seq1	No annotation found	0.5	68	-6.9
comp24502_c0_seq4	hypothetical protein	0.5	69.1	-6.9
comp31279_c0_seq2	hypothetical protein	0.5	68	-6.9
comp30374_c0_seq1	AMP-binding enzyme gene::4CLL10 ec::6.2.1.- go::GO:0003824,GO:0008152	0.5	70	-6.9
comp38506_c0_seq1	hypothetical protein	0.5	70	-6.9
comp28256_c0_seq1	No annotation found	0.5	68	-6.9
comp50736_c0_seq1	Alcohol dehydrogenase 1 gene::ADH1 ec::1.1.1.1 go::GO:0005737,GO:0004022,GO:0046872,GO:0000166,GO:0008270	0.5	68	-6.9
comp43750_c0_seq2	hypothetical protein ## hypothetical protein ## Craniofacial development protein 2 gene::CFDP2 go::GO:0005737,GO:0005634	0.5	68	-6.9
comp34809_c0_seq1	No annotation found	0.5	66.1	-6.9
comp26108_c0_seq4	No annotation found	0.5	66.5	-6.9
comp39555_c0_seq2	No annotation found	0.5	70	-6.9
comp141_c290_seq1	hypothetical protein	0.5	67.9	-6.9
comp983_c23_seq2	Defensin go::GO:0005576,GO:0050829,GO:0045087	56	7706.1	-6.9
comp36796_c0_seq1	No annotation found	0.5	68	-6.9
comp71670_c0_seq1	No annotation found	0.5	69.9	-6.9
comp100051_c0_seq1	LanC-like protein 3 gene::LANCL3 go::GO:0003824,GO:0008152	0.5	68	-6.9
comp35686_c0_seq2	Probable inactive poly [ADP-ribose] polymerase SRO5 gene::SRO5 go::GO:0005739,GO:0016363,GO:0003950,GO:0007275,GO:0072593,GO:0009651	0.5	70	-6.9
comp35137_c0_seq1	No annotation found	0.5	68	-6.9
comp11794_c3_seq3	High affinity cationic amino acid transporter 1 gene::SLC7A1 go::GO:0005887,GO:0015181,GO:0006865,GO:0032006,GO:0055085	0.5	70	-6.9
comp31361_c0_seq1	Root allergen protein go::GO:0006952,GO:0009607	0.5	68	-6.9
comp20493_c0_seq3	No annotation found	0.5	70.3	-6.9
comp42706_c0_seq1	Elongation factor G, domain IV go::GO:0005525	0.5	68	-6.9
comp19327_c0_seq1	hypothetical protein	0.5	70	-6.9
comp36681_c0_seq1	No annotation found	0.5	70	-6.9
comp31585_c0_seq1	No annotation found	0.5	68	-6.9
comp30918_c0_seq1	Thioredoxin go::GO:0045454	0.5	66	-6.8
comp16671_c0_seq1	No annotation found	2	252	-6.8
comp33783_c0_seq1	No annotation found	0.5	66	-6.8
comp31185_c0_seq3	No annotation found	0.5	64	-6.8
comp57903_c0_seq1	RNA recognition motif of the spliceosomal PrP8 gene::PRPF8 go::GO:0003723	0.5	66	-6.8
comp34917_c0_seq1	hypothetical protein	0.5	66	-6.8
comp40259_c0_seq1	Translocator protein homolog gene::TSPO go::GO:0031969,GO:0005783,GO:0005789,GO:0000139,GO:0005795,GO:0016021,GO:0016020,GO:0020037,GO:0006778,GO:0009737,GO:0009651,GO:0006810	0.5	66	-6.8
comp121492_c0_seq1	hypothetical protein	0.5	64	-6.8
comp61045_c0_seq1	YT521-B-like domain gene::YTHDF2	0.5	66	-6.8
comp49733_c0_seq1	hypothetical protein	0.5	62	-6.8
comp24077_c0_seq1	No annotation found	0.5	64	-6.8
comp26191_c0_seq2	Glutathione S-transferase ec::2.5.1.18 go::GO:0004364,GO:0009734	0.5	66	-6.8
comp27984_c0_seq2	No annotation found	0.5	61.9	-6.8
comp41587_c0_seq1	No annotation found	0.5	66	-6.8
comp29104_c0_seq1	No annotation found	0.5	64	-6.8
comp36358_c0_seq1	No annotation found	0.5	66	-6.8
comp25694_c0_seq2	No annotation found	0.5	65.9	-6.8
comp46814_c0_seq2	Next to BRCA1 gene 1 protein gene::NBR1 go::GO:0005776,GO:0031410,GO:0005829,GO:0005770,GO:0005764,GO:0031430,GO:0046872,GO:0043130,GO:0008270,GO:0016236,GO:0051259	0.5	62	-6.8
comp8159_c1_seq3	No annotation found	0.5	64	-6.8
comp23830_c0_seq1	No annotation found	0.5	66	-6.8
comp11037_c0_seq1	No annotation found	0.5	64	-6.8
comp35345_c0_seq3	hypothetical protein	0.5	66	-6.8
comp35495_c0_seq1	Kynurenine formamidase gene::kynB ec::3.5.1.9 go::GO:0004061,GO:0004328,GO:0043420,GO:0019441	0.5	64	-6.8
comp17151_c0_seq1	No annotation found	2	258	-6.8
comp17108_c0_seq1	hypothetical protein	2	254	-6.8
comp32616_c0_seq2	No annotation found	0.5	62	-6.8
comp38377_c0_seq2	Probable aldo-keto reductase 3 ec::1.1.1.- go::GO:0009941,GO:0005886,GO:0016491	0.5	64	-6.8
comp34490_c0_seq2	Trypsin gene::snk ec::3.4.21.- go::GO:0004252,GO:0006508	4	513.9	-6.8
comp41620_c0_seq1	Glutamine synthetase, catalytic domain gene::GLN1-1 ec::6.3.1.2 go::GO:0004356,GO:0006807	0.5	66	-6.8
comp39409_c0_seq1	No annotation found	0.5	66	-6.8
comp37600_c0_seq2	11S globulin seed storage protein G3 gene::HAG3 go::GO:0045735	0.5	64	-6.8
comp43500_c0_seq1	Ferredoxin--nitrite reductase, chloroplastic gene::NIR1 ec::1.7.7.1 go::GO:0048046,GO:0009570,GO:0016020,GO:0005739,GO:0051539,GO:0048307,GO:0020037,GO:0046872,GO:0050421,GO:0022900,GO:0042128,GO:0010167	0.5	62.1	-6.8
comp54807_c0_seq1	Trans-cinnamate 4-monooxygenase gene::CYP73A1 ec::1.14.13.11 go::GO:0009055,GO:0020037,GO:0005506,GO:0016710	0.5	66	-6.8
comp34889_c0_seq1	No annotation found	0.5	66	-6.8
comp32931_c0_seq1	hypothetical protein	0.5	66	-6.8
comp19934_c0_seq1	No annotation found	0.5	62	-6.8
comp25263_c0_seq2	No annotation found	0.5	64	-6.8
comp14234_c0_seq2	hypothetical protein	0.5	62	-6.8
comp28930_c0_seq2	No annotation found	0.5	63.9	-6.8
comp2491_c0_seq1	No annotation found	0.5	64	-6.8
comp40590_c0_seq1	No annotation found	0.5	64	-6.8
comp31439_c0_seq2	No annotation found	0.5	66	-6.8
comp22947_c0_seq3	Ubiquitin-2 like Rad60 SUMO-like gene::UBQ3 go::GO:0005634,GO:0005773,GO:0010224,GO:0006511	0.5	64	-6.8
comp47869_c0_seq1	ATPase family associated with various cellular activities (AAA) go::GO:0005524	0.5	66	-6.8
comp16666_c0_seq5	hypothetical protein	0.5	64	-6.8
comp19609_c0_seq2	hypothetical protein ## Copia protein gene::GIP ec::3.4.23.- go::GO:0004190,GO:0005524,GO:0046872,GO:0003676,GO:0008270,GO:0015074,GO:0006508	0.5	66	-6.8
comp32069_c0_seq1	No annotation found	0.5	66	-6.8
comp76847_c0_seq1	hypothetical protein	0.5	64	-6.8
comp34188_c0_seq1	No annotation found	0.5	64	-6.8
comp40352_c0_seq1	Isoflavone 2'-hydroxylase gene::CYP81E1 ec::1.14.13.89 go::GO:0016020,GO:0009055,GO:0020037,GO:0005506,GO:0033773	0.5	66	-6.8
comp33323_c0_seq1	No annotation found	0.5	64.1	-6.8
comp24274_c0_seq1	No annotation found	0.5	66	-6.8
comp9024_c0_seq1	No annotation found	0.5	64	-6.8
comp27505_c0_seq1	Longitudinals lacking protein, isoforms A/B/D/L gene::lola go::GO:0005634,GO:0003677,GO:0046872,GO:0003700,GO:0008270,GO:0019730,GO:0016199,GO:0048854,GO:0008406,GO:0002121,GO:0031987,GO:0045476,GO:0045893,GO:0007464,GO:0045467,GO:0001964,GO:0006351 ## Longitudinals lacking protein, isoforms A/B/D/L gene::lola go::GO:0005634,GO:0003677,GO:0046872,GO:0003700,GO:0008270,GO:0019730,GO:0016199,GO:004…	0.5	66	-6.8
comp33474_c0_seq1	No annotation found	0.5	66	-6.8
comp17309_c0_seq1	No annotation found	0.5	64	-6.8
comp31957_c0_seq2	No annotation found	0.5	66	-6.8
comp30408_c2_seq1	hypothetical protein	2	256	-6.8
comp41518_c0_seq1	Chitin deacetylase ec::3.5.1.41 go::GO:0004099,GO:0006032,GO:0000272	0.5	64	-6.8
comp28387_c0_seq1	hypothetical protein	0.5	64	-6.8
comp67798_c0_seq1	hypothetical protein	0.5	66	-6.8
comp28103_c0_seq1	No annotation found	0.5	66	-6.8
comp29618_c0_seq1	No annotation found	0.5	64	-6.8
comp8094_c1_seq2	hypothetical protein	0.5	64	-6.8
comp24430_c0_seq1	No annotation found	0.5	63.9	-6.8
comp608_c0_seq1	No annotation found	0.5	66	-6.8
comp16186_c0_seq1	No annotation found	0.5	66	-6.8
comp2725_c15_seq5	No annotation found	0.5	66	-6.8
comp49680_c0_seq1	Nitrite and sulphite reductase 4Fe-4S domain gene::SIR1 ec::1.8.7.1 go::GO:0016491,GO:0020037,GO:0051536,GO:0055114	0.5	64	-6.8
comp33711_c0_seq1	No annotation found	0.5	62	-6.8
comp91292_c0_seq1	hypothetical protein	0.5	66	-6.8
comp60544_c0_seq1	Trophoblast glycoprotein gene::TPBG go::GO:0005783,GO:0005887,GO:0007155	0.5	62	-6.8
comp60311_c0_seq1	Thioredoxin H-type gene::BOPC17 go::GO:0005737,GO:0009055,GO:0015035,GO:0045454,GO:0022900,GO:0006662	0.5	66	-6.8
comp14069_c0_seq1	No annotation found	0.5	66	-6.8
comp57596_c0_seq1	Nucleoporin SEH1 gene::Seh1l go::GO:0000777,GO:0031080,GO:0051315,GO:0051301,GO:0007080,GO:0051028,GO:0006999,GO:0015031	0.5	64	-6.8
comp27771_c0_seq2	No annotation found	0.5	62	-6.8
comp29996_c0_seq1	No annotation found	0.5	62	-6.8
comp22785_c0_seq2	hypothetical protein	0.5	64	-6.8
comp39176_c0_seq1	Ethylene-responsive transcription factor 5 gene::ERF5 go::GO:0005634,GO:0003677,GO:0003700,GO:0006952,GO:0009873,GO:0006351	0.5	62	-6.8
comp42534_c0_seq1	Germination-specific cysteine protease 1 gene::GCP1 ec::3.4.22.- go::GO:0008234,GO:0006508	0.5	64	-6.8
comp90379_c0_seq1	No annotation found	0.5	66	-6.8
comp45720_c0_seq1	hypothetical protein	0.5	66	-6.8
comp43964_c0_seq1	hypothetical protein	0.5	62	-6.8
comp20840_c0_seq4	hypothetical protein	0.5	65	-6.8
comp30597_c0_seq7	No annotation found	0.5	64	-6.8
comp33668_c0_seq2	No annotation found	0.5	60.6	-6.7
comp33541_c0_seq7	hypothetical protein ## Ankyrin repeats (3 copies) gene::Ank2 go::GO:0016324,GO:0016323,GO:0043034,GO:0005856,GO:0005887,GO:0014704,GO:0031430,GO:0048471,GO:0045211,GO:0030315,GO:0030018,GO:0015459,GO:0030674,GO:0003283,GO:0060048,GO:0006874,GO:1901021,GO:0051928,GO:2001259,GO:0010628,GO:1901018,GO:0043268,GO:0034394,GO:0070972,GO:0050821,GO:0072661,GO:0086014,GO:0010881,GO:0086091,GO:0086015,GO:…	0.5	60	-6.7
comp14145_c0_seq1	No annotation found	0.5	60.1	-6.7
comp46814_c0_seq1	Next to BRCA1 gene 1 protein gene::NBR1 go::GO:0005776,GO:0031410,GO:0005829,GO:0005770,GO:0005764,GO:0031430,GO:0046872,GO:0043130,GO:0008270,GO:0016236,GO:0051259	0.5	60	-6.7
comp111414_c0_seq1	hypothetical protein	0.5	60	-6.7
comp5005_c0_seq1	No annotation found	0.5	60	-6.7
comp63272_c0_seq1	DEAD/DEAH box helicase gene::RH14 ec::3.6.4.13 go::GO:0003676,GO:0005524,GO:0008026	0.5	58	-6.7
comp31996_c0_seq1	No annotation found	0.5	58	-6.7
comp18965_c0_seq2	hypothetical protein	0.5	60	-6.7
comp25135_c0_seq1	No annotation found	0.5	60	-6.7
comp28987_c0_seq1	hypothetical protein	0.5	60	-6.7
comp32845_c0_seq2	No annotation found	0.5	57.9	-6.7
comp62438_c0_seq1	hypothetical protein	0.5	60	-6.7
comp22428_c0_seq6	No annotation found	0.5	60	-6.7
comp7278_c0_seq3	hypothetical protein	0.5	58	-6.7
comp42911_c0_seq1	S-adenosylmethionine synthetase, central domain gene::METK5 ec::2.5.1.6 go::GO:0004478,GO:0006556	0.5	58	-6.7
comp33966_c0_seq1	NAD binding domain of 6-phosphogluconate dehydrogenase gene::6-PGD ec::1.1.1.44 go::GO:0004616,GO:0006098,GO:0055114	0.5	58	-6.7
comp41587_c0_seq2	No annotation found	0.5	58	-6.7
comp41496_c0_seq1	translation elongation factor IF5A gene::EIFSV1 go::GO:0043022,GO:0003746,GO:0003743,GO:0008612,GO:0045901,GO:0045905,GO:0006452	0.5	58	-6.7
comp32096_c0_seq1	No annotation found	0.5	58	-6.7
comp33249_c0_seq1	hypothetical protein	0.5	60	-6.7
comp75083_c0_seq1	hypothetical protein	0.5	60	-6.7
comp33525_c0_seq1	hypothetical protein	0.5	58	-6.7
comp44051_c0_seq1	Chitin deacetylase ec::3.5.1.41 go::GO:0004099,GO:0006032,GO:0000272	0.5	58	-6.7
comp11048_c2_seq3	hypothetical protein	4	481.6	-6.7
comp23992_c0_seq3	hypothetical protein	0.5	60	-6.7
comp12945_c0_seq1	hypothetical protein	12	1393.9	-6.7
comp15912_c1_seq1	Cytochrome P450 4g15 gene::Cyp4g15 ec::1.14.-.- go::GO:0005789,GO:0009055,GO:0020037,GO:0005506,GO:0004497,GO:0016705	2	236	-6.7
comp24489_c0_seq2	No annotation found	0.5	58	-6.7
comp20815_c0_seq1	Ankyrin repeat and SAM domain-containing protein 3 gene::Anks3	0.5	58	-6.7
comp37987_c0_seq1	No annotation found	0.5	60	-6.7
comp44765_c0_seq1	hypothetical protein	0.5	58	-6.7
comp26724_c0_seq1	No annotation found	0.5	60	-6.7
comp11166_c0_seq5	CBL-interacting protein kinase 23 gene::CIPK23 ec::2.7.11.1 go::GO:0005829,GO:0005634,GO:0005886,GO:0005524,GO:0004674,GO:0010107,GO:0007584,GO:0009414,GO:0007165,GO:0010118	2	242	-6.7
comp36771_c0_seq1	No annotation found	0.5	60	-6.7
comp24800_c0_seq1	hypothetical protein	0.5	60	-6.7
comp34271_c0_seq1	No annotation found	0.5	58	-6.7
comp29493_c0_seq3	No annotation found	0.5	58	-6.7
comp26861_c0_seq3	hypothetical protein	0.5	60	-6.7
comp46814_c0_seq4	Next to BRCA1 gene 1 protein gene::NBR1 go::GO:0005776,GO:0031410,GO:0005829,GO:0005770,GO:0005764,GO:0031430,GO:0046872,GO:0043130,GO:0008270,GO:0016236,GO:0051259	0.5	60	-6.7
comp69005_c0_seq2	Uncharacterized protein C11orf70 homolog	0.5	60	-6.7
comp48142_c0_seq2	No annotation found	0.5	58	-6.7
comp31391_c0_seq1	hypothetical protein	0.5	58	-6.7
comp26882_c0_seq1	hypothetical protein	2	234	-6.7
comp46912_c0_seq1	MatE gene::Slc47a1 go::GO:0015238,GO:0015297,GO:0006855,GO:0055085,GO:0016020	0.5	60	-6.7
comp37854_c0_seq1	hypothetical protein	0.5	58	-6.7
comp37735_c0_seq1	Gibberellin 2-beta-dioxygenase 1 gene::GA2OX1 ec::1.14.11.13 go::GO:0045543,GO:0005506,GO:0016702,GO:0009686	0.5	60	-6.7
comp22428_c0_seq8	No annotation found	0.5	58	-6.7
comp68287_c0_seq1	hypothetical protein	0.5	59.9	-6.7
comp36317_c0_seq2	No annotation found	0.5	58	-6.7
comp9998_c1_seq1	hypothetical protein	2	244	-6.7
comp11794_c3_seq12	Low affinity cationic amino acid transporter 2 gene::slc7a2 go::GO:0016021,GO:0015171 ## High affinity cationic amino acid transporter 1 gene::SLC7A1 go::GO:0005887,GO:0015181,GO:0006865,GO:0032006,GO:0055085	0.5	58	-6.7
comp33434_c0_seq1	hypothetical protein	0.5	58	-6.7
comp76965_c0_seq1	mRNA export factor gene::rae1 go::GO:0005737,GO:0005634	0.5	58	-6.7
comp27740_c0_seq1	No annotation found	0.5	60	-6.7
comp35544_c0_seq1	No annotation found	0.5	58	-6.7
comp31946_c0_seq1	Gamma-glutamyltranspeptidase 1 gene::Ggt1 ec::2.3.2.2,3.4.19.13,3.4.19.14 go::GO:0005615,GO:0005887,GO:0003840,GO:0016787,GO:0007568,GO:0034599,GO:0006750,GO:0031179,GO:0032355,GO:0032496,GO:0034612	2	233.9	-6.7
comp58282_c0_seq1	hypothetical protein	2	239.9	-6.7
comp43301_c0_seq5	No annotation found	0.5	60	-6.7
comp44165_c0_seq1	S-adenosyl-L-homocysteine hydrolase, NAD binding domain gene::SAHH1 ec::3.3.1.1 go::GO:0048046,GO:0005829,GO:0005886,GO:0009506,GO:0005774,GO:0004013,GO:0005507,GO:0009793,GO:0006346,GO:0006730,GO:0016441	0.5	60	-6.7
comp27357_c0_seq1	hypothetical protein	2	238	-6.7
comp25294_c0_seq1	hypothetical protein	2	244	-6.7
comp9760_c5_seq6	No annotation found	0.5	58	-6.7
comp101331_c0_seq1	BTB/POZ domain-containing protein 6 gene::Btbd6 go::GO:0000932	0.5	60	-6.7
comp48862_c0_seq1	hypothetical protein	0.5	58	-6.7
comp59301_c0_seq1	Protein tyrosine kinase gene::CIPK2 ec::2.7.11.1 go::GO:0004672,GO:0006468	0.5	58	-6.7
comp42686_c0_seq1	E3 ubiquitin-protein ligase CCNB1IP1 gene::CCNB1IP1 ec::6.3.2.- go::GO:0005694,GO:0005634,GO:0016874,GO:0046872,GO:0006915,GO:0001825,GO:0051026,GO:0007132,GO:0035265,GO:0016567,GO:0007286	0.5	60	-6.7
comp43167_c0_seq1	hypothetical protein	0.5	60	-6.7
comp136890_c0_seq1	hypothetical protein	0.5	60	-6.7
comp15364_c0_seq1	No annotation found	2	230	-6.7
comp15872_c0_seq1	No annotation found	0.5	60	-6.7
comp29331_c0_seq1	hypothetical protein	2	239.9	-6.7
comp97566_c0_seq1	Dynein heavy chain and region D6 of dynein motor gene::DNAH7 go::GO:0003777,GO:0007018,GO:0030286	0.5	58	-6.7
comp39476_c0_seq1	hypothetical protein	0.5	58	-6.7
comp118146_c0_seq1	No annotation found	0.5	58	-6.7
comp38125_c0_seq1	Peroxygenase gene::SOP1 ec::1.11.2.3 go::GO:0005783,GO:0005811,GO:0031090,GO:0046872,GO:0016491	0.5	60	-6.7
comp41553_c0_seq1	hypothetical protein	0.5	58	-6.7
comp27476_c0_seq1	Sodium/potassium/calcium exchanger 6, mitochondrial gene::Slc24a6 go::GO:0005789,GO:0016021,GO:0005739,GO:0005886,GO:0005432,GO:0006851,GO:0050896	2	232	-6.7
comp7905_c9_seq1	No annotation found	0.5	58	-6.7
comp15352_c0_seq1	No annotation found	44	5094.1	-6.7
comp46216_c0_seq1	Alpha/beta hydrolase family gene::EPHX2 ec::3.3.2.10,3.1.3.76 go::GO:0005777,GO:0033885,GO:0004301,GO:0042577,GO:0000287,GO:0019439,GO:0046839,GO:0009636	0.5	58	-6.7
comp25313_c0_seq3	No annotation found	0.5	58	-6.7
comp60113_c0_seq1	hypothetical protein	0.5	56	-6.6
comp10605_c0_seq4	No annotation found	0.5	56.7	-6.6
comp52924_c0_seq1	hypothetical protein	0.5	56	-6.6
comp11930_c0_seq1	No annotation found	0.5	53.9	-6.6
comp32105_c0_seq1	Stem-specific protein TSJT1 gene::TSJT1	0.5	54.7	-6.6
comp22582_c0_seq5	No annotation found	0.5	56	-6.6
comp17333_c0_seq3	hypothetical protein	0.5	54	-6.6
comp39099_c0_seq1	Ribonucleotide monophosphatase NagD gene::nagD ec::3.1.3.5 go::GO:0008253,GO:0000287,GO:0005975,GO:0034655	0.5	54	-6.6
comp32234_c0_seq1	No annotation found	0.5	54	-6.6
comp3622_c2_seq1	No annotation found	0.5	56	-6.6
comp60601_c0_seq1	V-ATPase subunit C gene::atp6v1c1a go::GO:0015078,GO:0015991,GO:0033180	0.5	56	-6.6
comp30197_c0_seq1	No annotation found	0.5	56	-6.6
comp144430_c0_seq1	No annotation found	0.5	54	-6.6
comp41421_c0_seq1	No annotation found	0.5	56	-6.6
comp37052_c0_seq1	Vitellogenin receptor gene::VgR go::GO:0016021,GO:0005509,GO:0004872,GO:0006898	6	646	-6.6
comp40809_c0_seq1	No annotation found	0.5	54	-6.6
comp18075_c0_seq3	hypothetical protein	10	1130	-6.6
comp30258_c0_seq1	No annotation found	0.5	56	-6.6
comp20223_c0_seq3	No annotation found	0.5	56	-6.6
comp27656_c0_seq1	No annotation found	0.5	56	-6.6
comp8667_c11_seq2	Dynein beta chain, ciliary go::GO:0005929,GO:0030286,GO:0035086,GO:0005874,GO:0005524,GO:0016887,GO:0003777,GO:0006200,GO:0030030,GO:0007018	2	222	-6.6
comp39537_c0_seq1	No annotation found	0.5	56	-6.6
comp7962_c1_seq1	WSC domain go::GO:0050832,GO:0031640	20	2269	-6.6
comp41813_c0_seq1	hypothetical protein	0.5	54	-6.6
comp35436_c0_seq1	No annotation found	0.5	56	-6.6
comp38443_c0_seq1	No annotation found	0.5	54	-6.6
comp113450_c0_seq1	Calcium-activated chloride channel gene::Ano4 go::GO:0034707,GO:0005622,GO:0005254	0.5	54	-6.6
comp10597_c0_seq2	No annotation found	0.5	54	-6.6
comp13327_c0_seq3	No annotation found	0.5	54	-6.6
comp27762_c0_seq1	No annotation found	2	224	-6.6
comp26974_c0_seq1	No annotation found	0.5	56	-6.6
comp18380_c0_seq1	No annotation found	0.5	56	-6.6
comp42018_c0_seq1	No annotation found	0.5	54	-6.6
comp36392_c0_seq1	No annotation found	0.5	56	-6.6
comp20288_c0_seq1	No annotation found	0.5	54.9	-6.6
comp27576_c0_seq1	Hsp20/alpha crystallin family go::GO:0005737,GO:0006950	0.5	56	-6.6
comp13613_c0_seq3	No annotation found	0.5	55.4	-6.6
comp21756_c0_seq1	hypothetical protein	0.5	56	-6.6
comp40038_c0_seq2	Late embryogenesis abundant protein go::GO:0005618,GO:0005737,GO:0005576	0.5	56	-6.6
comp29433_c0_seq2	No annotation found	0.5	56	-6.6
comp28819_c0_seq1	hypothetical protein	0.5	56	-6.6
comp20480_c0_seq2	No annotation found	0.5	54	-6.6
comp21563_c0_seq1	No annotation found	0.5	54.1	-6.6
comp27952_c0_seq1	WSC domain go::GO:0050832,GO:0031640	14	1585.1	-6.6
comp132559_c0_seq1	Malate dehydrogenase, mitochondrial gene::MDH2 ec::1.1.1.37 go::GO:0005743,GO:0005759,GO:0005634,GO:0005886,GO:0030060,GO:0046554,GO:0000166,GO:0044262,GO:0006094,GO:0006475,GO:0006108,GO:0006734,GO:0006107,GO:0006099	0.5	56	-6.6
comp35078_c0_seq1	No annotation found	0.5	54	-6.6
comp1477_c6_seq3	hypothetical protein	2	227.9	-6.6
comp30288_c0_seq1	No annotation found	0.5	56	-6.6
comp20922_c0_seq3	No annotation found	0.5	56	-6.6
comp37951_c0_seq1	bZIP transcription factor 60 gene::BZIP60 go::GO:0005789,GO:0016021,GO:0005634,GO:0043565,GO:0003700,GO:0030968,GO:0010200,GO:0006351	0.5	56	-6.6
comp22917_c0_seq3	No annotation found	0.5	56	-6.6
comp43167_c0_seq2	hypothetical protein	0.5	54	-6.6
comp30180_c0_seq1	No annotation found	0.5	56	-6.6
comp37365_c0_seq1	No annotation found	0.5	54	-6.6
comp92923_c0_seq1	No annotation found	0.5	54	-6.6
comp23781_c0_seq2	2S seed storage protein gene::HAG5 go::GO:0045735	0.5	54	-6.6
comp23695_c0_seq1	hypothetical protein ## hypothetical protein	2	226	-6.6
comp38099_c0_seq1	No annotation found	0.5	54.7	-6.6
comp71042_c0_seq1	Putative vitellogenin receptor gene::yl go::GO:0030135,GO:0016021,GO:0005886,GO:0005509,GO:0008196,GO:0048477	0.5	54	-6.6
comp35999_c0_seq1	hypothetical protein	0.5	56	-6.6
comp136345_c0_seq1	No annotation found	0.5	54	-6.6
comp5656_c1_seq2	hypothetical protein	0.5	54	-6.6
comp15948_c0_seq1	hypothetical protein	0.5	56	-6.6
comp32592_c0_seq1	Anther-specific protein SF18 (Fragment) go::GO:0005618,GO:0005576,GO:0006952	0.5	56	-6.6
comp18966_c0_seq2	hypothetical protein	0.5	54	-6.6
comp14302_c0_seq3	No annotation found	4	429.6	-6.6
comp116687_c0_seq1	No annotation found	0.5	56	-6.6
comp28034_c0_seq2	ATP-dependent DNA helicase PIF1 gene::pif1 ec::3.6.4.12 go::GO:0005634,GO:0005524,GO:0003677,GO:0004386	0.5	56	-6.6
comp20622_c0_seq1	Dynein light chain Tctex-type 1 gene::Dynlt1 go::GO:0005868,GO:0005794,GO:0005874,GO:0005819,GO:0003774,GO:0051301,GO:0000132,GO:0006886,GO:0019060,GO:0007067,GO:0050768,GO:0048812,GO:0051493,GO:0008277,GO:0032314	2	228	-6.6
comp27276_c0_seq2	hypothetical protein	0.5	54	-6.6
comp13015_c2_seq4	No annotation found	0.5	56	-6.6
comp113653_c0_seq1	No annotation found	0.5	56	-6.6
comp48780_c0_seq1	No annotation found	0.5	56.9	-6.6
comp96480_c0_seq1	Isoaspartyl peptidase/L-asparaginase gene::Asrgl1 ec::3.4.19.5,3.5.1.1 go::GO:0005737,GO:0015630,GO:0005634,GO:0004067,GO:0008798,GO:0003948,GO:0033345,GO:0006508	0.5	56	-6.6
comp26792_c0_seq1	hypothetical protein	4	444	-6.6
comp13614_c0_seq1	No annotation found	0.5	54	-6.6
comp2408_c0_seq1	No annotation found	0.5	56	-6.6
comp46400_c0_seq1	Eukaryotic porin go::GO:0055085,GO:0005741	0.5	56	-6.6
comp31234_c0_seq1	No annotation found	0.5	55.9	-6.6
comp144294_c0_seq1	hypothetical protein	0.5	56	-6.6
comp46606_c0_seq1	Enoyl-(Acyl carrier protein) reductase gene::CAISE5 ec::1.1.1.- go::GO:0000166,GO:0016491	0.5	54	-6.6
comp19169_c0_seq1	No annotation found	2	222	-6.6
comp6321_c3_seq3	No annotation found	0.5	56	-6.6
comp27442_c0_seq1	No annotation found	0.5	56	-6.6
comp31009_c0_seq2	No annotation found	0.5	54	-6.6
comp35689_c0_seq1	No annotation found	0.5	54	-6.6
comp16871_c0_seq8	Uncharacterized amino acid permease YfnA gene::yfnA go::GO:0016021,GO:0005886,GO:0015171	0.5	56	-6.6
comp51870_c0_seq1	Splicing factor 3B subunit 1 gene::Sf3b1 go::GO:0005681,GO:0006397,GO:0008380	0.5	56	-6.6
comp28930_c0_seq1	No annotation found	0.5	56	-6.6
comp25150_c0_seq1	No annotation found	2	224	-6.6
comp36837_c0_seq1	hypothetical protein	0.5	56	-6.6
comp31576_c0_seq1	No annotation found	2	210	-6.5
comp27744_c0_seq1	No annotation found	0.5	52	-6.5
comp41367_c0_seq1	No annotation found	0.5	52	-6.5
comp20840_c0_seq6	hypothetical protein	0.5	51.7	-6.5
comp40555_c0_seq1	Embryonic protein DC-8 go::GO:0005618,GO:0005737,GO:0005576	0.5	52	-6.5
comp28919_c0_seq1	No annotation found	0.5	52	-6.5
comp48936_c0_seq1	hypothetical protein	0.5	52	-6.5
comp13746_c0_seq2	hypothetical protein	0.5	52	-6.5
comp11627_c0_seq2	Glucose-6-phosphate 1-epimerase ec::5.1.3.15 go::GO:0005737,GO:0005634,GO:0030246,GO:0047938,GO:0044262	2	210	-6.5
comp7985_c0_seq1	No annotation found	0.5	52	-6.5
comp36635_c0_seq1	hypothetical protein	0.5	52	-6.5
comp9835_c1_seq3	No annotation found	0.5	52	-6.5
comp41430_c0_seq1	hypothetical protein	0.5	52	-6.5
comp29408_c0_seq2	No annotation found	0.5	52	-6.5
comp27317_c1_seq1	No annotation found	0.5	50.9	-6.5
comp41548_c0_seq2	hypothetical protein	2	212	-6.5
comp76750_c0_seq1	hypothetical protein	0.5	52	-6.5
comp18033_c0_seq1	No annotation found	0.5	52	-6.5
comp15602_c0_seq2	hypothetical protein	2	202	-6.5
comp20933_c1_seq1	Alanine aminotransferase 2 gene::GPT2 ec::2.6.1.2 go::GO:0005759,GO:0004021,GO:0030170,GO:0006103,GO:0008652,GO:0034641,GO:0042853,GO:0042851	0.5	52	-6.5
comp24220_c0_seq1	No annotation found	0.5	52	-6.5
comp37997_c0_seq2	No annotation found	0.5	53	-6.5
comp51487_c0_seq1	Lecithin retinol acyltransferase	0.5	52	-6.5
comp42317_c0_seq1	4,5-DOPA dioxygenase extradiol-like protein ec::1.13.-.- go::GO:0008198,GO:0016701,GO:0008270,GO:0006725	0.5	52	-6.5
comp18544_c0_seq1	Protein argonaute-2 gene::eif2c2 ec::3.1.26.n2 go::GO:0000932,GO:0035068,GO:0005845,GO:0016442,GO:0070551,GO:0046872,GO:0000340,GO:0035197,GO:0035279,GO:0035278,GO:0045947,GO:0031054	2	212	-6.5
comp14998_c1_seq1	hypothetical protein	0.5	52.6	-6.5
comp9362_c0_seq1	No annotation found	0.5	52	-6.5
comp36734_c0_seq1	hypothetical protein	4	410	-6.5
comp13055_c0_seq2	No annotation found	0.5	52	-6.5
comp13327_c0_seq2	No annotation found	0.5	52	-6.5
comp31535_c0_seq3	No annotation found	0.5	52	-6.5
comp485_c13_seq14	No annotation found	0.5	52	-6.5
comp32956_c0_seq1	No annotation found	0.5	52	-6.5
comp20840_c0_seq3	hypothetical protein	0.5	51.7	-6.5
comp36355_c0_seq1	GSK3-beta interaction protein gene::GSKIP go::GO:0005737	0.5	52	-6.5
comp30955_c0_seq1	No annotation found	0.5	51.9	-6.5
comp59770_c0_seq1	Uncharacterized protein At2g33490 go::GO:0005886	0.5	52	-6.5
comp25449_c0_seq17	No annotation found	0.5	52	-6.5
comp52729_c0_seq1	ABC-2 type transporter gene::ABCG6 go::GO:0016020	0.5	52	-6.5
comp29088_c0_seq1	Early light-induced protein, chloroplastic go::GO:0031969,GO:0016021	0.5	52	-6.5
comp39407_c0_seq1	Catalase ec::1.11.1.6 go::GO:0005777,GO:0004096,GO:0020037,GO:0046872,GO:0042744	0.5	52	-6.5
comp43301_c0_seq2	No annotation found	2	204	-6.5
comp41548_c0_seq3	hypothetical protein	2	204	-6.5
comp36575_c0_seq1	ABC-2 type transporter gene::PDR1 go::GO:0016020	0.5	52	-6.5
comp12385_c0_seq1	No annotation found	0.5	52	-6.5
comp33198_c0_seq1	No annotation found	0.5	52	-6.5
comp13221_c0_seq1	No annotation found	0.5	52	-6.5
comp44028_c0_seq1	hypothetical protein	0.5	52	-6.5
comp20395_c0_seq3	No annotation found	0.5	52	-6.5
comp14621_c0_seq12	hypothetical protein	2	208	-6.5
comp23196_c0_seq2	EF-hand domain-containing family member B gene::Efhb go::GO:0005509	4	395.9	-6.4
comp12023_c1_seq1	hypothetical protein	8	797.8	-6.4
comp20153_c0_seq2	Aromatic-L-amino-acid decarboxylase gene::DDC ec::4.1.1.28 go::GO:0004058,GO:0030170,GO:0006520,GO:0042416	2	200	-6.4
comp25571_c0_seq1	Polygalacturonase inhibitor gene::PGIP go::GO:0048046,GO:0005618	2	198	-6.4
comp34511_c0_seq1	No annotation found	4	376	-6.4
comp11642_c0_seq1	hypothetical protein	6	567.9	-6.4
comp4178_c0_seq1	hypothetical protein	2	190	-6.4
comp19896_c0_seq1	hypothetical protein	4	399.8	-6.4
comp10242_c0_seq1	hypothetical protein	2	198	-6.4
comp259_c0_seq1	No annotation found	72	7174.1	-6.4
comp26356_c1_seq1	Calcium-binding mitochondrial carrier protein Aralar1 gene::aralar1 go::GO:0016021,GO:0005811,GO:0005743,GO:0005509,GO:0055085,GO:0042060	2	194	-6.4
comp11444_c0_seq1	Glycosyl hydrolase family 26 ec::3.2.1.78 go::GO:0008810,GO:0016985,GO:0006080	10	944	-6.4
comp27361_c0_seq2	No annotation found	2	194	-6.4
comp64008_c0_seq1	hypothetical protein	2	188.8	-6.4
comp9760_c5_seq37	No annotation found	2	198	-6.4
comp49664_c0_seq1	Ubiquitin-conjugating enzyme gene::Ube2a ec::6.3.2.19 go::GO:0016881	2	196.9	-6.4
comp11755_c0_seq2	hypothetical protein	4	394	-6.4
comp25811_c0_seq1	hypothetical protein	4	396	-6.4
comp20732_c0_seq1	Alpha-N-acetylglucosaminidase (NAGLU) C-terminal domain gene::NAGLU ec::3.2.1.50 go::GO:0043202,GO:0004561,GO:0005975,GO:0006027,GO:0007399,GO:0044281	2	184	-6.3
comp15329_c0_seq1	hypothetical protein	4	351.9	-6.3
comp13746_c0_seq1	hypothetical protein	6	535.3	-6.3
comp29653_c0_seq1	GMC oxidoreductase gene::Gld ec::1.1.99.10 go::GO:0016614,GO:0055114	4	360	-6.3
comp26357_c0_seq1	Ankyrin repeat and LEM domain-containing protein 2 gene::ANKLE2 go::GO:0030176,GO:0005635,GO:0051721,GO:0008601,GO:0051301,GO:0007067,GO:0007084,GO:0042326,GO:0035307	2	180	-6.3
comp22844_c0_seq1	hypothetical protein	2	184.1	-6.3
comp14787_c0_seq1	hypothetical protein	6	534	-6.3
comp13838_c0_seq4	Outer dense fiber protein 3 gene::odf3 go::GO:0005737	2	182	-6.3
comp259_c0_seq2	No annotation found	52	4748	-6.3
comp3804_c1_seq3	hypothetical protein	18	1637.9	-6.3
comp19506_c0_seq1	Defensin go::GO:0005576,GO:0050829,GO:0045087	32	2852	-6.3
comp27905_c0_seq1	UDP-glycosyltransferase 76E6 gene::UGT76E6 ec::2.4.1.- go::GO:0016758	2	186	-6.3
comp21627_c0_seq1	No annotation found	2	176	-6.3
comp16438_c0_seq1	Fructose-bisphosphate aldolase B gene::ALDOB ec::4.1.2.13 go::GO:0004332,GO:0006096	6	545.9	-6.3
comp17973_c0_seq1	No annotation found	2	175.8	-6.3
comp14901_c0_seq4	No annotation found	2	178	-6.3
comp22148_c0_seq2	hypothetical protein	2	172	-6.2
comp2226_c2_seq5	No annotation found	2	172	-6.2
comp24274_c0_seq2	Uncharacterized protein K02A2.6 go::GO:0046872,GO:0003723,GO:0003964,GO:0008270,GO:0015074,GO:0006278	4	338	-6.2
comp46395_c0_seq1	hypothetical protein	2	172	-6.2
comp15452_c0_seq7	hypothetical protein	2	163.9	-6.2
comp12539_c0_seq1	hypothetical protein	8	658	-6.2
comp7610_c2_seq1	Elongation of very long chain fatty acids protein 7 gene::ELOVL7 ec::2.3.1.199 go::GO:0005783,GO:0005789,GO:0016021,GO:0016740,GO:0034626,GO:0019367,GO:0042761	8	691.9	-6.2
comp18190_c0_seq1	No annotation found	4	332	-6.2
comp36523_c0_seq1	Probable mitochondrial chaperone BCS1-B gene::bcsl1b go::GO:0016021,GO:0005743,GO:0005739,GO:0005524,GO:0016887,GO:0051131	2	174	-6.2
comp14871_c0_seq1	hypothetical protein	6	496	-6.2
comp21934_c0_seq2	C-Myc-binding protein gene::MYCBP go::GO:0005813,GO:0005634,GO:0003713,GO:0006355,GO:0007283,GO:0006351	2	168	-6.2
comp19762_c0_seq2	No annotation found	2	164.6	-6.2
comp21505_c0_seq1	No annotation found	2	168.5	-6.2
comp20310_c0_seq1	Leucine-rich repeat transmembrane neuronal protein 2 gene::Lrrtm2 go::GO:0030054,GO:0060076,GO:0016021,GO:0005886,GO:0045211,GO:0050808	4	344	-6.2
comp13746_c0_seq4	hypothetical protein	6	512	-6.2
comp16392_c0_seq8	hypothetical protein	2	172.8	-6.2
comp21632_c0_seq1	No annotation found	2	166	-6.2
comp8125_c0_seq4	hypothetical protein	4	328	-6.2
comp25690_c0_seq2	hypothetical protein	8	668	-6.2
comp5159_c2_seq5	hypothetical protein	6	493.6	-6.2
comp112302_c0_seq1	No annotation found	2	168.3	-6.2
comp26618_c0_seq1	No annotation found	2	169.2	-6.2
comp79089_c0_seq1	hypothetical protein	2	174	-6.2
comp18966_c0_seq3	hypothetical protein	2	168	-6.2
comp47958_c0_seq1	hypothetical protein	2	168	-6.2
comp90817_c0_seq1	hypothetical protein	2	172	-6.2
comp54455_c0_seq1	hypothetical protein	2	170	-6.2
comp27762_c0_seq3	hypothetical protein	2	162	-6.1
comp35557_c0_seq1	Protein kinase domain gene::Tssk2 ec::2.7.11.1 go::GO:0004672,GO:0005524,GO:0006468	2	152	-6.1
comp4178_c0_seq2	hypothetical protein	4	310	-6.1
comp20631_c0_seq1	hypothetical protein	6	477.9	-6.1
comp27952_c0_seq2	WSC domain go::GO:0050832,GO:0031640 ## hypothetical protein	20	1536.3	-6.1
comp61621_c0_seq4	hypothetical protein	2	152	-6.1
comp7685_c2_seq1	No annotation found	2	156	-6.1
comp28296_c0_seq1	No annotation found	2	154	-6.1
comp23818_c0_seq1	hypothetical protein	6	460	-6.1
comp16672_c0_seq1	Ubiquitin-conjugating enzyme gene::Ube2a ec::6.3.2.19 go::GO:0016881	2	162	-6.1
comp21909_c0_seq2	hypothetical protein	4	309.9	-6.1
comp476_c38_seq1	No annotation found	2	159.8	-6.1
comp70907_c0_seq1	hypothetical protein	2	160	-6.1
comp11883_c1_seq6	hypothetical protein	2	152	-6.1
comp25716_c0_seq1	Alkaline phosphatase, tissue-nonspecific isozyme gene::ALPL ec::3.1.3.1 go::GO:0031225,GO:0005886,GO:0004035,GO:0046872,GO:0016462,GO:0071407,GO:0016311,GO:0003006,GO:0046677,GO:0033280	6	463.9	-6.1
comp21744_c0_seq1	hypothetical protein	8	615.7	-6.1
comp17184_c0_seq2	hypothetical protein	4	311.7	-6.1
comp27259_c1_seq1	Rubber elongation factor protein (REF) go::GO:0005773	2	154	-6.1
comp9248_c0_seq1	hypothetical protein	12	920	-6.1
comp16848_c0_seq1	No annotation found	2	150	-6
comp34017_c0_seq1	Cytochrome P450 4C1 gene::CYP4C1 ec::1.14.14.1 go::GO:0005789,GO:0070330,GO:0009055,GO:0020037,GO:0005506	2	150	-6
comp23076_c0_seq2	Haemolymph juvenile hormone binding protein (JHBP) gene::to go::GO:0005615,GO:0008343,GO:0042595,GO:0007623,GO:0008049,GO:0007622	50	3597.6	-6
comp7508_c0_seq4	hypothetical protein	10	707.8	-6
comp39314_c0_seq1	Cytochrome P450 gene::Cyp4g1 ec::1.14.-.- go::GO:0005506,GO:0016705,GO:0020037,GO:0055114	4	302	-6
comp12668_c0_seq1	hypothetical protein	12	883.9	-6
comp2631_c0_seq1	Haemolymph juvenile hormone binding protein (JHBP) gene::to go::GO:0005615,GO:0008343,GO:0042595,GO:0007623,GO:0008049,GO:0007622	52	3699.7	-6
comp35645_c0_seq1	hypothetical protein	8	576	-6
comp13407_c0_seq1	hypothetical protein	6	452	-6
comp16964_c0_seq1	hypothetical protein	6	446	-6
comp6725_c1_seq1	hypothetical protein	2	144	-6
comp17639_c0_seq1	Xaa-Pro dipeptidase gene::PEPD ec::3.4.13.9 go::GO:0004177,GO:0016805,GO:0030145,GO:0004181,GO:0006520,GO:0030574,GO:0006508	16	1199.9	-6
comp50540_c0_seq1	Dynein heavy chain, N-terminal region 2 go::GO:0005929,GO:0030286,GO:0035086,GO:0005874,GO:0005524,GO:0016887,GO:0003777,GO:0006200,GO:0030030,GO:0007018	2	143.9	-6
comp8298_c1_seq2	hypothetical protein	2	148	-6
comp20157_c0_seq1	hypothetical protein	4	294	-6
comp11118_c0_seq2	hypothetical protein	2	151.4	-6
comp19930_c0_seq1	hypothetical protein	2	148	-6
comp15329_c0_seq2	hypothetical protein	2	146	-6
comp7878_c0_seq6	No annotation found	2	144	-6
comp16925_c0_seq3	hypothetical protein	2	142	-6
comp16607_c1_seq1	Cytochrome P450 4C1 gene::CYP4C1 ec::1.14.14.1 go::GO:0005789,GO:0070330,GO:0009055,GO:0020037,GO:0005506	4	292	-6
comp10849_c1_seq1	hypothetical protein	14	1004	-6
comp17532_c0_seq1	No annotation found	2	148	-6
comp22467_c0_seq1	hypothetical protein	6	438	-6
comp16607_c1_seq2	Cytochrome P450 4C1 gene::CYP4C1 ec::1.14.14.1 go::GO:0005789,GO:0070330,GO:0009055,GO:0020037,GO:0005506	6	434	-6
comp23520_c0_seq2	Ankyrin repeats (3 copies) gene::ANK1 go::GO:0016323,GO:0030863,GO:0005829,GO:0031430,GO:0016529,GO:0014731,GO:0008093,GO:0019899,GO:0030507,GO:0005200,GO:0007411,GO:0007010,GO:0006888,GO:0048821,GO:0006887,GO:0045199,GO:0015672,GO:0006779,GO:0072661,GO:0007165	2	142	-6
comp25570_c0_seq1	hypothetical protein	4	276	-5.9
comp16203_c0_seq1	hypothetical protein	6	400	-5.9
comp42527_c0_seq2	hypothetical protein	2	132	-5.9
comp10566_c0_seq2	hypothetical protein	2	140	-5.9
comp28815_c0_seq7	Kallikrein-13 gene::KLK13 ec::3.4.21.- go::GO:0005737,GO:0005576,GO:0005615,GO:0030141,GO:0004252,GO:0016485,GO:0006508	6	410.6	-5.9
comp15460_c0_seq2	Ankyrin-3 gene::Ank3 go::GO:0043194,GO:0009925,GO:0005856,GO:0014704,GO:0016328,GO:0005764,GO:0016020,GO:0033268,GO:0033270,GO:0045211,GO:0042383,GO:0045202,GO:0005923,GO:0005200,GO:0007411,GO:0000281,GO:0043001,GO:0072660,GO:0071709,GO:0045760,GO:0072661,GO:0019228,GO:0007165,GO:0050808	4	268.9	-5.9
comp11836_c0_seq2	hypothetical protein	2	140	-5.9
comp15956_c0_seq2	No annotation found	2	133.9	-5.9
comp26173_c0_seq1	No annotation found	2	138	-5.9
comp65089_c0_seq1	hypothetical protein	2	136	-5.9
comp11760_c0_seq1	EF-hand calcium-binding domain-containing protein 1 gene::Efcab1 go::GO:0005509	6	404	-5.9
comp58123_c0_seq1	Serine protease snake gene::snk ec::3.4.21.- go::GO:0005576,GO:0004252,GO:0007311,GO:0016485,GO:0006508,GO:0008063	4	278	-5.9
comp6388_c2_seq9	No annotation found	4	268	-5.9
comp66110_c0_seq1	hypothetical protein	4	278	-5.9
comp15375_c0_seq1	No annotation found	6	415.6	-5.9
comp24750_c0_seq1	No annotation found	2	136	-5.9
comp19251_c0_seq2	hypothetical protein	2	140	-5.9
comp20158_c0_seq1	Histone deacetylase domain gene::HDAC11 ec::3.5.1.98 go::GO:0005737,GO:0000118,GO:0004407,GO:0032041,GO:0097372,GO:0046969,GO:0046970,GO:0008134,GO:0070932,GO:0070933,GO:0006355,GO:0006351	6	408	-5.9
comp29098_c0_seq1	No annotation found	2	133.9	-5.9
comp54408_c0_seq1	hypothetical protein	2	140	-5.9
comp13838_c0_seq1	hypothetical protein	6	407.7	-5.9
comp18091_c0_seq1	hypothetical protein	2	138	-5.9
comp34461_c0_seq1	Phosphatidylethanolamine-binding protein 4 gene::PEBP4 go::GO:0005764	2	138	-5.9
comp3804_c1_seq2	hypothetical protein	22	1490	-5.9
comp16607_c1_seq3	Cytochrome P450 4C1 gene::CYP4C1 ec::1.14.14.1 go::GO:0005789,GO:0070330,GO:0009055,GO:0020037,GO:0005506	4	272	-5.9
comp23106_c0_seq1	hypothetical protein	2	138	-5.9
comp86341_c0_seq1	hypothetical protein	2	136	-5.9
comp47668_c0_seq2	hypothetical protein	2	136	-5.9
comp65958_c0_seq4	hypothetical protein	2	138	-5.9
comp11755_c0_seq1	hypothetical protein	18	1208	-5.9
comp13270_c0_seq1	Cytochrome c oxidase subunit 6b-1 gene::COX6B-1 go::GO:0009535,GO:0005751,GO:0005739,GO:0005507,GO:0004129,GO:0009060,GO:0006123,GO:0009651	6	422	-5.9
comp61873_c0_seq1	No annotation found	14	929.6	-5.9
comp19217_c3_seq4	No annotation found	2	136	-5.9
comp2631_c0_seq2	Haemolymph juvenile hormone binding protein (JHBP) gene::to go::GO:0005615,GO:0008343,GO:0042595,GO:0007623,GO:0008049,GO:0007622	52	3593.8	-5.9
comp17336_c0_seq2	hypothetical protein	2	135.9	-5.9
comp3847_c2_seq3	Alcohol dehydrogenase [NADP(+)] B gene::akr1a1b ec::1.1.1.2 go::GO:0008106	2	138	-5.9
comp6725_c0_seq2	hypothetical protein	20	1391.9	-5.9
comp23891_c0_seq1	No annotation found	2	134	-5.9
comp2226_c2_seq1	No annotation found	2	134	-5.9
comp6322_c0_seq1	Cytochrome P450 9e2 gene::CYP9E2 ec::1.14.-.- go::GO:0005789,GO:0009055,GO:0020037,GO:0005506,GO:0004497,GO:0016705	2	140	-5.9
comp13044_c0_seq8	hypothetical protein	2	140	-5.9
comp9701_c0_seq3	hypothetical protein	2	128	-5.8
comp42184_c0_seq1	hypothetical protein	2	128	-5.8
comp23703_c0_seq2	No annotation found	2	126	-5.8
comp57527_c0_seq1	hypothetical protein	6	382	-5.8
comp95138_c0_seq1	No annotation found	2	128	-5.8
comp33850_c0_seq1	Coiled-coil domain-containing protein 61 gene::Ccdc61 go::GO:0005813	8	506	-5.8
comp46263_c0_seq1	hypothetical protein	2	124	-5.8
comp12808_c0_seq1	hypothetical protein	28	1798	-5.8
comp15049_c0_seq1	Cytochrome P450 gene::CYP4C1 ec::1.14.14.1 go::GO:0005506,GO:0016705,GO:0020037,GO:0055114	10	652	-5.8
comp17086_c0_seq1	Thioredoxin H-type gene::BOPC17 go::GO:0005737,GO:0009055,GO:0015035,GO:0045454,GO:0022900,GO:0006662	4	255.9	-5.8
comp19677_c0_seq2	No annotation found	2	132	-5.8
comp8667_c11_seq1	Dynein beta chain, ciliary go::GO:0005929,GO:0030286,GO:0035086,GO:0005874,GO:0005524,GO:0016887,GO:0003777,GO:0006200,GO:0030030,GO:0007018	4	256	-5.8
comp7905_c7_seq28	No annotation found	2	130	-5.8
comp11797_c0_seq1	hypothetical protein	2	126	-5.8
comp23587_c0_seq1	hypothetical protein	6	386	-5.8
comp5111_c0_seq1	No annotation found	4	252	-5.8
comp27862_c0_seq1	Xanthine dehydrogenase/oxidase gene::XDH ec::1.17.1.4,1.17.3.2 go::GO:0005829,GO:0005777,GO:0051537,GO:0009055,GO:0050660,GO:0005506,GO:0030151,GO:0043546,GO:0008762,GO:0004854,GO:0004855,GO:0034418,GO:0009115	6	370	-5.8
comp57849_c0_seq1	Dynein assembly factor 1, axonemal gene::DNAAF1 go::GO:0035085,GO:0005737,GO:0005634,GO:0005886,GO:0000922,GO:0045502,GO:0003341,GO:0036159,GO:0060972,GO:0044458,GO:0036158,GO:0003356	4	250	-5.8
comp29250_c0_seq1	hypothetical protein	10	622	-5.8
comp2015_c0_seq1	Cathepsin L-like proteinase ec::3.4.22.- go::GO:0008234,GO:0007586,GO:0006508	84	5177.7	-5.8
comp22933_c0_seq1	Glutaminase liver isoform, mitochondrial gene::Gls2 ec::3.5.1.2 go::GO:0005739,GO:0004359,GO:0006541,GO:0072593,GO:0042981	8	494	-5.8
comp48344_c0_seq1	Protein phosphatase 2C ec::3.1.3.16 go::GO:0003824	4	248	-5.8
comp18382_c0_seq1	hypothetical protein	4	255.8	-5.8
comp10566_c0_seq1	hypothetical protein	2	126	-5.8
comp64611_c0_seq1	hypothetical protein	2	124	-5.8
comp25293_c0_seq1	Calmodulin go::GO:0005509	12	774	-5.8
comp25871_c0_seq1	No annotation found	2	130	-5.8
comp4167_c0_seq1	No annotation found	2	124	-5.8
comp13305_c0_seq2	Ankyrin repeats (many copies) go::GO:0015969	10	656	-5.8
comp4837_c1_seq3	No annotation found	2	124	-5.8
comp23076_c0_seq1	Haemolymph juvenile hormone binding protein (JHBP) gene::to go::GO:0005615,GO:0008343,GO:0042595,GO:0007623,GO:0008049,GO:0007622	40	2627.8	-5.8
comp69005_c0_seq1	Uncharacterized protein C11orf70 homolog	2	124	-5.8
comp7952_c0_seq2	hypothetical protein	32	2090	-5.8
comp15224_c0_seq3	hypothetical protein	8	518	-5.8
comp18639_c0_seq1	hypothetical protein	6	393.9	-5.8
comp71655_c0_seq1	hypothetical protein	2	124	-5.8
comp38388_c0_seq1	hypothetical protein	2	126	-5.8
comp20296_c0_seq1	hypothetical protein	4	246	-5.7
comp34212_c0_seq1	hypothetical protein	4	241.9	-5.7
comp13838_c0_seq5	hypothetical protein	6	361.8	-5.7
comp9991_c0_seq3	hypothetical protein	6	358	-5.7
comp26259_c0_seq2	No annotation found	2	116.1	-5.7
comp7930_c1_seq4	No annotation found	6	359.1	-5.7
comp85620_c0_seq1	No annotation found	2	122	-5.7
comp23447_c0_seq1	hypothetical protein	36	2070	-5.7
comp64050_c0_seq1	hypothetical protein	2	122	-5.7
comp16923_c0_seq2	No annotation found	2	116	-5.7
comp30304_c0_seq1	5'-3' exoribonuclease 2 homolog gene::Rat1 ec::3.1.13.- go::GO:0005634,GO:0008409,GO:0004534,GO:0046872,GO:0003676,GO:0000738,GO:0006353,GO:0006397,GO:0022008,GO:0006355	2	118	-5.7
comp30028_c1_seq1	cAMP-dependent protein kinase catalytic subunit alpha gene::Prkaca ec::2.7.11.11 go::GO:0005952,GO:0005813,GO:0005829,GO:0005794,GO:0005739,GO:0031594,GO:0005654,GO:0048471,GO:0005886,GO:0005524,GO:0004691,GO:0071333,GO:0071374,GO:0001707,GO:0051447,GO:0018105,GO:0071158,GO:0046827,GO:0046777,GO:0043457,GO:0045667,GO:0061136,GO:0050804,GO:0051966,GO:2000810,GO:0048240	2	120	-5.7
comp15575_c0_seq1	No annotation found	2	116	-5.7
comp6646_c0_seq1	No annotation found	2	116	-5.7
comp4334_c0_seq4	hypothetical protein	6	352	-5.7
comp2354_c0_seq1	hypothetical protein	42	2510	-5.7
comp20310_c0_seq2	Leucine rich repeat gene::CPN2 go::GO:0005576,GO:0030234,GO:0050821	6	350	-5.7
comp12457_c0_seq1	hypothetical protein	44	2672	-5.7
comp22785_c0_seq1	hypothetical protein	2	116	-5.7
comp32089_c0_seq3	Axonemal dynein light chain go::GO:0030286,GO:0003774	2	116	-5.7
comp24141_c0_seq1	Kinesin motor domain gene::KIF4 go::GO:0003777,GO:0005524,GO:0008017,GO:0007018	2	120	-5.7
comp61621_c0_seq3	hypothetical protein	2	118	-5.7
comp2810_c12_seq1	hypothetical protein	2	118	-5.7
comp9998_c1_seq3	No annotation found	4	238	-5.7
comp11794_c3_seq22	Amino acid permease gene::SLC7A1 go::GO:0015171,GO:0003333,GO:0016020	2	120	-5.7
comp20730_c0_seq2	No annotation found	2	116	-5.7
comp10603_c1_seq2	No annotation found	4	242	-5.7
comp18593_c0_seq1	hypothetical protein	4	240	-5.7
comp28815_c0_seq5	hypothetical protein	4	230.7	-5.7
comp20153_c0_seq1	Aromatic-L-amino-acid decarboxylase gene::DDC ec::4.1.1.28 go::GO:0004058,GO:0030170,GO:0006520,GO:0042416	4	244	-5.7
comp33851_c0_seq2	Radial spoke head protein 6 homolog A gene::Rsph6a go::GO:0005929	4	244	-5.7
comp22332_c0_seq2	hypothetical protein	2	120	-5.7
comp71733_c0_seq1	hypothetical protein	2	120	-5.7
comp19585_c0_seq1	hypothetical protein	4	234	-5.7
comp18906_c0_seq1	No annotation found	4	244.2	-5.7
comp28350_c0_seq1	No annotation found	2	116	-5.7
comp24373_c0_seq2	Phosphatidylinositol transfer protein alpha isoform gene::Pitpna go::GO:0005829,GO:0016021,GO:0005543,GO:0015914	2	116	-5.7
comp54352_c0_seq1	hypothetical protein	2	120	-5.7
comp549_c15_seq4	hypothetical protein ## hypothetical protein	454	27013.4	-5.7
comp12154_c0_seq7	33 kDa inner dynein arm light chain, axonemal go::GO:0030286,GO:0003774	2	118	-5.7
comp37884_c0_seq2	ER membrane protein complex subunit 3 gene::emc3 go::GO:0072546,GO:0030140,GO:0045494,GO:0060041	2	122	-5.7
comp15912_c1_seq2	Cytochrome P450 4g15 gene::Cyp4g15 ec::1.14.-.- go::GO:0005789,GO:0009055,GO:0020037,GO:0005506,GO:0004497,GO:0016705	4	234	-5.7
comp4608_c0_seq3	hypothetical protein	8	468	-5.7
comp11895_c0_seq4	Galactokinase gene::GALK1 ec::2.7.1.6 go::GO:0005737,GO:0005524,GO:0004335,GO:0006012	4	238	-5.7
comp30254_c0_seq1	hypothetical protein	2	118	-5.7
comp57211_c0_seq1	hypothetical protein	2	118	-5.7
comp29656_c0_seq4	hypothetical protein	2	120	-5.7
comp11603_c0_seq1	No annotation found	6	359.8	-5.7
comp44768_c0_seq2	MORN repeat-containing protein 3 gene::morn3 ## MORN repeat-containing protein 3 gene::morn3	8	460	-5.7
comp25512_c0_seq1	hypothetical protein	2	122	-5.7
comp48319_c0_seq1	No annotation found	6	366	-5.7
comp33089_c0_seq1	hypothetical protein	4	240	-5.7
comp28193_c0_seq2	hypothetical protein	2	122	-5.7
comp27002_c0_seq1	Histone deacetylase domain gene::HDAC11 ec::3.5.1.98 go::GO:0005737,GO:0000118,GO:0004407,GO:0032041,GO:0097372,GO:0046969,GO:0046970,GO:0008134,GO:0070932,GO:0070933,GO:0006355,GO:0006351	8	474	-5.7
comp18272_c0_seq1	hypothetical protein	4	232	-5.7
comp8394_c0_seq2	hypothetical protein	12	716	-5.7
comp1706_c3_seq1	No annotation found	12	718	-5.7
comp44131_c0_seq2	hypothetical protein	4	244	-5.7
comp17885_c0_seq3	No annotation found	2	116	-5.7
comp73990_c0_seq1	E3 ubiquitin-protein ligase SIAH1 gene::SIAH1 ec::6.3.2.- go::GO:0030877,GO:0005829,GO:0005769,GO:0005634,GO:0046872,GO:0004842,GO:0008270,GO:0007411,GO:0007049,GO:0051402,GO:0043065,GO:2001244,GO:0043161,GO:0031648,GO:0042787,GO:0007283	2	110	-5.6
comp24698_c0_seq1	No annotation found	2	111.4	-5.6
comp23589_c0_seq1	hypothetical protein	2	112	-5.6
comp40634_c0_seq1	No annotation found	2	112	-5.6
comp16666_c0_seq4	hypothetical protein	2	112	-5.6
comp69687_c0_seq1	hypothetical protein	2	112.1	-5.6
comp13058_c0_seq6	hypothetical protein	2	109.9	-5.6
comp16947_c0_seq1	No annotation found	2	112	-5.6
comp23484_c0_seq1	hypothetical protein	6	331.9	-5.6
comp12296_c1_seq45	Clavesin-1 gene::Clvs1 go::GO:0030136,GO:0031901,GO:0005768,GO:0005794,GO:0005802,GO:0080025,GO:0005215,GO:0007040	2	111.4	-5.6
comp51307_c0_seq1	No annotation found	2	108	-5.6
comp98140_c0_seq1	No annotation found	2	112	-5.6
comp21536_c0_seq1	No annotation found	4	215.9	-5.6
comp8125_c0_seq1	hypothetical protein	4	224	-5.6
comp23359_c0_seq1	hypothetical protein	8	439.8	-5.6
comp38429_c0_seq1	Fructose-bisphosphate aldolase gene::Ald ec::4.1.2.13 go::GO:0031430,GO:0030018,GO:0004332,GO:0006096,GO:0007498,GO:0007095	6	328	-5.6
comp17802_c0_seq2	Trehalase ec::3.2.1.28 go::GO:0004555,GO:0005991	8	458	-5.6
comp13058_c0_seq1	Haemolymph juvenile hormone binding protein (JHBP) gene::to go::GO:0005615,GO:0008343,GO:0042595,GO:0007623,GO:0008049,GO:0007622	8	439.9	-5.6
comp26352_c0_seq1	Cytoskeleton-associated protein 5 gene::Ckap5 go::GO:0005813,GO:0000930,GO:0035371,GO:0043234,GO:0000922,GO:0051301,GO:0051297,GO:0030951,GO:0007067,GO:0050658,GO:0007051	8	446	-5.6
comp549_c15_seq6	hypothetical protein ## hypothetical protein	486	26595.3	-5.6
comp11728_c0_seq1	hypothetical protein	14	788.6	-5.6
comp37034_c0_seq2	hypothetical protein	2	108.6	-5.6
comp28505_c0_seq3	Cytochrome P450 6a2 gene::Cyp6a2 ec::1.14.-.- go::GO:0005789,GO:0009055,GO:0020037,GO:0005506,GO:0004497,GO:0016705,GO:0031000	2	112	-5.6
comp34737_c0_seq1	No annotation found	2	112	-5.6
comp29115_c1_seq2	No annotation found	50	2829.5	-5.6
comp66538_c0_seq1	Zinc finger BED domain-containing protein 4 gene::Zbed4 go::GO:0005737,GO:0005634,GO:0003677,GO:0046872	4	226.1	-5.6
comp16735_c0_seq2	No annotation found	6	342	-5.6
comp24497_c0_seq1	hypothetical protein	4	222	-5.6
comp25712_c0_seq1	Spc97 / Spc98 family gene::Tubgcp3 go::GO:0000226,GO:0000922,GO:0005815	18	970	-5.6
comp3111_c1_seq1	No annotation found	44	2412	-5.6
comp41270_c0_seq2	hypothetical protein	4	218	-5.6
comp8442_c0_seq2	hypothetical protein	12	651.8	-5.6
comp20256_c0_seq1	3'5'-cyclic nucleotide phosphodiesterase gene::Pde10a ec::3.1.4.17,3.1.4.35 go::GO:0004114,GO:0007165	18	973.9	-5.6
comp24388_c0_seq3	cAMP-dependent protein kinase type II-alpha regulatory subunit gene::Prkar2a go::GO:0005952,GO:0005813,GO:0048471,GO:0030315,GO:0030552,GO:0008603,GO:0019904,GO:0042803,GO:0034236,GO:0051291,GO:0097338,GO:0007165	2	112	-5.6
comp3011_c6_seq3	hypothetical protein	4	216	-5.6
comp41982_c0_seq1	Acyl-CoA synthetase family member 3, mitochondrial gene::ACSF3 ec::6.2.1.- go::GO:0005739,GO:0005524,GO:0090409,GO:0006633,GO:0090410	4	218	-5.6
comp44853_c0_seq1	hypothetical protein	6	333.9	-5.6
comp20022_c0_seq4	Mannose-6-phosphate isomerase gene::PMI1 ec::5.3.1.8 go::GO:0005737,GO:0004476,GO:0046872,GO:0008270,GO:0009272,GO:0031505,GO:0009298,GO:0006486 ## Mannose-6-phosphate isomerase gene::MPI ec::5.3.1.8 go::GO:0005737,GO:0004476,GO:0046872,GO:0008270,GO:0005975,GO:0009298 ## hypothetical protein	2	108.5	-5.6
comp36135_c0_seq1	hypothetical protein	2	108	-5.6
comp19717_c0_seq2	No annotation found	4	226	-5.6
comp29892_c0_seq3	hypothetical protein	2	110	-5.6
comp15031_c0_seq2	hypothetical protein	4	224.8	-5.6
comp2226_c2_seq4	No annotation found	2	112	-5.6
comp2270_c0_seq3	hypothetical protein	8	440	-5.6
comp616_c0_seq1	No annotation found	2	112	-5.6
comp29788_c0_seq3	No annotation found	4	216	-5.6
comp14621_c0_seq10	hypothetical protein	4	226	-5.6
comp27733_c0_seq1	No annotation found	2	110.1	-5.6
comp36978_c0_seq1	Cytochrome P450 gene::CYP4C1 ec::1.14.14.1 go::GO:0005506,GO:0016705,GO:0020037,GO:0055114	6	332	-5.6
comp19291_c0_seq2	hypothetical protein	2	110	-5.6
comp8265_c0_seq1	Calmodulin go::GO:0005509	28	1508	-5.6
comp19705_c0_seq1	hypothetical protein	6	343.8	-5.6
comp24929_c0_seq1	hypothetical protein	2	112	-5.6
comp18443_c0_seq1	No annotation found	4	223.9	-5.6
comp30696_c0_seq1	hypothetical protein	6	330	-5.6
comp49879_c0_seq1	hypothetical protein	4	217.9	-5.6
comp29500_c0_seq1	hypothetical protein	2	114	-5.6
comp27936_c0_seq1	No annotation found	4	229.9	-5.6
comp22221_c0_seq1	No annotation found	6	321.5	-5.5
comp19854_c0_seq1	hypothetical protein	2	106	-5.5
comp27862_c0_seq2	Indole-3-acetaldehyde oxidase gene::AO1 ec::1.2.3.7 go::GO:0005737,GO:0051537,GO:0010293,GO:0018479,GO:0009055,GO:0071949,GO:0050302,GO:0005506,GO:0043546,GO:0016614,GO:0009688,GO:0009851,GO:0019760	6	306	-5.5
comp4510_c1_seq1	hypothetical protein	28	1425.6	-5.5
comp29862_c0_seq1	Fumarylacetoacetate (FAA) hydrolase family gene::FAHD1 ec::3.7.1.5 go::GO:0003824,GO:0008152	14	726	-5.5
comp23359_c0_seq2	hypothetical protein	10	507.8	-5.5
comp27637_c0_seq1	hypothetical protein	2	106	-5.5
comp2537_c28_seq18	hypothetical protein	2	101.9	-5.5
comp24361_c0_seq2	No annotation found	2	106	-5.5
comp30406_c0_seq1	hypothetical protein	8	418	-5.5
comp17856_c0_seq1	hypothetical protein	8	412	-5.5
comp39480_c0_seq1	hypothetical protein	8	413.7	-5.5
comp13149_c0_seq1	Dynein light chain roadblock-type 2 gene::DYNLRB2 go::GO:0005868,GO:0005874,GO:0003774,GO:0006810	12	633.4	-5.5
comp16991_c0_seq3	Zinc finger BED domain-containing protein 4 gene::Zbed4 go::GO:0005737,GO:0005634,GO:0003677,GO:0046872	8	414.1	-5.5
comp20809_c0_seq1	hypothetical protein	4	204.1	-5.5
comp74869_c0_seq1	hypothetical protein	2	102	-5.5
comp19212_c0_seq2	Trehalase ec::3.2.1.28 go::GO:0016323,GO:0004555,GO:0005991	2	104	-5.5
comp67483_c0_seq1	hypothetical protein	6	301.4	-5.5
comp44186_c0_seq1	No annotation found	2	104	-5.5
comp35487_c0_seq1	hypothetical protein	2	102	-5.5
comp15398_c1_seq2	No annotation found	14	704	-5.5
comp19207_c1_seq1	Prostaglandin G/H synthase 2 gene::PTGS2 ec::1.14.99.1 go::GO:0005737,GO:0005789,GO:0005634,GO:0020037,GO:0046872,GO:0016702,GO:0004601,GO:0004666,GO:0019371,GO:0008217,GO:0006979 ## Prostaglandin G/H synthase 1 gene::Ptgs1 ec::1.14.99.1 go::GO:0005737,GO:0005789,GO:0005794,GO:0005635,GO:0001750,GO:0005886,GO:0020037,GO:0008289,GO:0046872,GO:0016702,GO:0004601,GO:0004666,GO:0007568,GO:0019371,GO:…	6	316.5	-5.5
comp19207_c1_seq4	Prostaglandin G/H synthase 1 gene::Ptgs1 ec::1.14.99.1 go::GO:0005737,GO:0005789,GO:0005794,GO:0005635,GO:0001750,GO:0005886,GO:0020037,GO:0008289,GO:0046872,GO:0016702,GO:0004601,GO:0004666,GO:0007568,GO:0019371,GO:0007612,GO:0035633,GO:0007613,GO:0032811,GO:0010700,GO:0045987,GO:0045907,GO:0001516,GO:0008217,GO:0042127,GO:0051412,GO:0070542,GO:0010243,GO:0006979,GO:0019233 ## Prostaglandin G/H …	6	300.5	-5.5
comp21291_c0_seq1	No annotation found	2	104.6	-5.5
comp78089_c0_seq1	hypothetical protein	2	104	-5.5
comp19590_c0_seq1	hypothetical protein	6	319.9	-5.5
comp82125_c0_seq1	Ankyrin repeats (3 copies) go::GO:0015969	4	204	-5.5
comp30095_c0_seq1	Leucine-rich repeat and WD repeat-containing protein KIAA1239 gene::KIAA1239 ## NACHT and WD repeat domain-containing protein 1 gene::NWD1 go::GO:0005524	2	106	-5.5
comp19205_c1_seq3	hypothetical protein	2	102	-5.5
comp12359_c1_seq3	Sodium/calcium exchanger protein gene::Slc24a6 go::GO:0055085,GO:0016021	20	1009.3	-5.5
comp44918_c0_seq2	Flavodoxin gene::CPR ec::1.6.2.4 go::GO:0010181,GO:0016491	2	102	-5.5
comp14954_c0_seq1	No annotation found	8	406	-5.5
comp21198_c0_seq1	hypothetical protein	4	210	-5.5
comp9450_c0_seq4	No annotation found	2	102	-5.5
comp13610_c0_seq1	No annotation found	4	214	-5.5
comp32536_c0_seq1	Gamma-glutamyltranspeptidase gene::GGT1 ec::2.3.2.2,3.4.19.13,3.4.19.14 go::GO:0003840,GO:0006749	6	317.2	-5.5
comp11628_c0_seq1	Glucose-6-phosphate 1-epimerase ec::5.1.3.15 go::GO:0005737,GO:0005634,GO:0030246,GO:0047938,GO:0044262	6	314	-5.5
comp28767_c0_seq1	No annotation found	2	106	-5.5
comp20858_c0_seq1	hypothetical protein	4	206	-5.5
comp18564_c0_seq1	Progestin and adipoQ receptor family member 4 gene::PAQR4 go::GO:0016021	14	735.9	-5.5
comp31957_c0_seq1	hypothetical protein	4	206	-5.5
comp35558_c0_seq2	hypothetical protein	6	303.9	-5.5
comp24256_c0_seq1	hypothetical protein	48	2562	-5.5
comp12251_c0_seq1	No annotation found	2	102	-5.5
comp29892_c0_seq2	hypothetical protein	2	106	-5.5
comp94295_c0_seq2	hypothetical protein	2	106	-5.5
comp12154_c0_seq11	Axonemal dynein light chain go::GO:0030286,GO:0003774	4	201.9	-5.5
comp20686_c0_seq1	hypothetical protein	42	2222	-5.5
comp3256_c5_seq5	No annotation found	2	106	-5.5
comp58434_c0_seq1	hypothetical protein	4	210	-5.5
comp11735_c1_seq4	hypothetical protein	6	315.9	-5.5
comp13407_c0_seq2	hypothetical protein	12	624	-5.5
comp48323_c0_seq1	hypothetical protein	4	214	-5.5
comp33851_c0_seq1	Radial spokehead-like protein gene::Rsph6a go::GO:0005929	4	206	-5.5
comp10050_c1_seq5	Fructose-1,6-bisphosphatase 1 gene::FBP1 ec::3.1.3.11 go::GO:0005829,GO:0016208,GO:0042132,GO:0046872,GO:0048029,GO:0035690,GO:0071286,GO:0006002,GO:0006094,GO:0030308,GO:0045820,GO:0046580,GO:0051289,GO:0006111 ## Fructose-1-6-bisphosphatase gene::FBP1 ec::3.1.3.11 go::GO:0042132,GO:0042578,GO:0005975	8	426	-5.5
comp78397_c0_seq1	No annotation found	2	106	-5.5
comp29027_c0_seq1	Putative aminopeptidase W07G4.4 ec::3.4.11.- go::GO:0005737,GO:0004177,GO:0030145,GO:0008235,GO:0006508	4	206	-5.5
comp19971_c0_seq4	hypothetical protein	2	104.1	-5.5
comp104021_c0_seq1	hypothetical protein	2	102	-5.5
comp36475_c0_seq1	hypothetical protein	2	96	-5.4
comp18496_c0_seq8	Ankyrin-2 gene::ANK2 go::GO:0016324,GO:0016323,GO:0043034,GO:0005856,GO:0005829,GO:0005887,GO:0014704,GO:0031430,GO:0045211,GO:0030315,GO:0030018,GO:0051117,GO:0044325,GO:0030674,GO:0003283,GO:0007411,GO:0060048,GO:0006874,GO:0086046,GO:1901021,GO:0051928,GO:2001259,GO:0010628,GO:1901018,GO:0043268,GO:0034394,GO:0070972,GO:0072659,GO:0050821,GO:0086014,GO:0010881,GO:0086091,GO:0086005,GO:0060307,…	2	96	-5.4
comp36978_c0_seq2	Cytochrome P450 4d2 gene::Cyp4d2 ec::1.14.-.- go::GO:0005789,GO:0009055,GO:0020037,GO:0005506,GO:0004497,GO:0016705	6	298	-5.4
comp35738_c0_seq3	Ankyrin-2 gene::ANK2 go::GO:0016324,GO:0016323,GO:0043034,GO:0005856,GO:0005829,GO:0005887,GO:0014704,GO:0031430,GO:0045211,GO:0030315,GO:0030018,GO:0051117,GO:0044325,GO:0030674,GO:0003283,GO:0007411,GO:0060048,GO:0006874,GO:0086046,GO:1901021,GO:0051928,GO:2001259,GO:0010628,GO:1901018,GO:0043268,GO:0034394,GO:0070972,GO:0072659,GO:0050821,GO:0086014,GO:0010881,GO:0086091,GO:0086005,GO:0060307,…	2	100	-5.4
comp18091_c0_seq2	hypothetical protein	6	288	-5.4
comp7952_c0_seq1	hypothetical protein	28	1326	-5.4
comp19507_c0_seq20	No annotation found	2	100	-5.4
comp2963_c4_seq1	hypothetical protein	52	2477.1	-5.4
comp9370_c0_seq1	hypothetical protein	16	749.2	-5.4
comp21143_c0_seq2	No annotation found	2	96.2	-5.4
comp7213_c1_seq3	Lysozyme c-1 ec::3.2.1.17 go::GO:0003796,GO:0016998,GO:0019835,GO:0042742	6	300	-5.4
comp13685_c1_seq1	Cytochrome P450 4C1 gene::CYP4C1 ec::1.14.14.1 go::GO:0005789,GO:0070330,GO:0009055,GO:0020037,GO:0005506	8	392	-5.4
comp47395_c0_seq1	Ankyrin repeats (many copies) go::GO:0015969	14	682	-5.4
comp34997_c0_seq1	Protein PIH1D3 gene::PIH1D3	2	98	-5.4
comp19205_c1_seq11	hypothetical protein	2	96.5	-5.4
comp64420_c0_seq1	hypothetical protein	10	484	-5.4
comp51838_c0_seq2	hypothetical protein	2	98	-5.4
comp13838_c0_seq2	Outer dense fiber protein 3 gene::odf3 go::GO:0005737	4	188	-5.4
comp27026_c0_seq1	hypothetical protein	6	292	-5.4
comp30168_c0_seq1	No annotation found	2	98	-5.4
comp35241_c0_seq1	No annotation found	2	99.9	-5.4
comp13456_c1_seq1	hypothetical protein ## hypothetical protein	8	384	-5.4
comp6113_c0_seq1	hypothetical protein	16	758	-5.4
comp28830_c0_seq2	Cytosol aminopeptidase gene::lap3 ec::3.4.11.1,3.4.11.5 go::GO:0005737,GO:0004177,GO:0030145,GO:0008235,GO:0006508	2	100	-5.4
comp17132_c0_seq1	No annotation found	4	194	-5.4
comp7374_c2_seq2	hypothetical protein	10	470	-5.4
comp20358_c0_seq1	Probable isoaspartyl peptidase/L-asparaginase GA20639 ec::3.4.19.5,3.5.1.1 go::GO:0005737,GO:0004067,GO:0008798,GO:0003948,GO:0033345,GO:0006508	10	495.9	-5.4
comp23070_c0_seq1	No annotation found	4	189.9	-5.4
comp27771_c0_seq3	No annotation found	2	94	-5.4
comp41273_c0_seq1	No annotation found	2	96	-5.4
comp17503_c0_seq4	No annotation found	2	94	-5.4
comp43021_c0_seq2	hypothetical protein	2	99.9	-5.4
comp77818_c0_seq3	hypothetical protein	2	100	-5.4
comp19462_c1_seq1	hypothetical protein ## hypothetical protein	6	285.9	-5.4
comp23563_c0_seq3	Glutaminase kidney isoform, mitochondrial gene::GLS ec::3.5.1.2 go::GO:0005829,GO:0005759,GO:0004359,GO:0007610,GO:0034641,GO:0006537,GO:0014047,GO:0006543,GO:0007269,GO:0051289,GO:0002087 ## Putative glutaminase DH11.1 ec::3.5.1.2 go::GO:0004359,GO:0006541	2	96	-5.4
comp76183_c0_seq1	hypothetical protein	2	95.9	-5.4
comp27164_c0_seq3	hypothetical protein	8	390	-5.4
comp25096_c0_seq1	hypothetical protein	2	100	-5.4
comp11166_c0_seq7	Protein kinase domain gene::Tssk2 ec::2.7.11.1 go::GO:0004672,GO:0005524,GO:0006468	8	378	-5.4
comp29545_c0_seq1	hypothetical protein	8	392	-5.4
comp582_c0_seq1	hypothetical protein	8	391.9	-5.4
comp19212_c0_seq14	Trehalase gene::Treh ec::3.2.1.28 go::GO:0004555,GO:0005991	2	96	-5.4
comp5847_c4_seq1	No annotation found	2	94	-5.4
comp22946_c0_seq2	hypothetical protein	2	96	-5.4
comp7278_c0_seq5	hypothetical protein	10	475.9	-5.4
comp49119_c0_seq1	Trypsin gene::TRYP1 ec::3.4.21.4 go::GO:0004252,GO:0006508	6	290	-5.4
comp20938_c0_seq1	Trehalase ec::3.2.1.28 go::GO:0016021,GO:0004555,GO:0005991 ## Trehalase ec::3.2.1.28 go::GO:0016323,GO:0004555,GO:0005991	10	469.5	-5.4
comp49353_c0_seq4	No annotation found	2	96	-5.4
comp17798_c0_seq2	No annotation found	2	99.5	-5.4
comp68836_c0_seq2	Testis-specific serine/threonine-protein kinase 6 gene::Tssk6 ec::2.7.11.1 go::GO:0005524,GO:0000287,GO:0004674,GO:0007275,GO:0035092	10	472	-5.4
comp16414_c0_seq1	hypothetical protein	6	300	-5.4
comp21702_c0_seq1	hypothetical protein	22	1046	-5.4
comp11794_c3_seq20	High affinity cationic amino acid transporter 1 gene::SLC7A1 go::GO:0005887,GO:0015181,GO:0006865,GO:0032006,GO:0055085 ## Low affinity cationic amino acid transporter 2 gene::Slc7a2 go::GO:0016021,GO:0005886,GO:0015181	2	100	-5.4
comp56084_c0_seq1	Lipase gene::LIPI ec::3.1.1.- go::GO:0005576,GO:0005615,GO:0016020,GO:0005886,GO:0008201,GO:0004620,GO:0016042	8	388	-5.4
comp25532_c0_seq5	Thyrotropin receptor gene::TSHR go::GO:0016021,GO:0005886,GO:0016500	4	192	-5.4
comp6930_c2_seq1	No annotation found	26	1264	-5.4
comp8015_c1_seq23	hypothetical protein	2	100	-5.4
comp43348_c0_seq1	hypothetical protein ## hypothetical protein	2	98	-5.4
comp15429_c0_seq9	Transcriptional repressor CTCF gene::CTCF go::GO:0005634,GO:0003677,GO:0046872,GO:0008270,GO:0006355,GO:0006351	2	98	-5.4
comp13108_c0_seq1	tRNA synthetases class II core domain (F) gene::frs2 ec::6.1.1.20 go::GO:0000049,GO:0004812,GO:0005524,GO:0043039,GO:0005737	28	1383.9	-5.4
comp15830_c0_seq1	hypothetical protein	8	376	-5.4
comp27333_c0_seq2	Tubulin alpha-2 chain go::GO:0005737,GO:0005874,GO:0005525,GO:0003924,GO:0005198,GO:0007018,GO:0051258	2	94	-5.4
comp21050_c0_seq4	hypothetical protein	6	284	-5.4
comp18041_c0_seq1	No annotation found	6	292	-5.4
comp24562_c0_seq1	No annotation found	2	94	-5.4
comp23305_c0_seq2	Fructose-bisphosphate aldolase class-I gene::Ald ec::4.1.2.13 go::GO:0004332,GO:0006096	2	94	-5.4
comp28022_c0_seq2	hypothetical protein	10	472	-5.4
comp41757_c0_seq1	No annotation found	2	96	-5.4
comp16691_c0_seq1	hypothetical protein	6	283.9	-5.4
comp32936_c0_seq1	hypothetical protein	12	600	-5.4
comp18144_c0_seq3	Leucine-rich repeat and guanylate kinase domain-containing protein gene::LRGUK go::GO:0005524,GO:0016301	4	194	-5.4
comp28815_c0_seq2	hypothetical protein	2	97.5	-5.4
comp55859_c0_seq1	hypothetical protein	2	98	-5.4
comp34646_c0_seq1	Histone deacetylase domain gene::HDAC11 ec::3.5.1.98 go::GO:0005737,GO:0000118,GO:0004407,GO:0032041,GO:0097372,GO:0046969,GO:0046970,GO:0008134,GO:0070932,GO:0070933,GO:0006355,GO:0006351	6	283.9	-5.4
comp59832_c0_seq1	WD repeat-containing protein 78 gene::Wdr78	8	376	-5.4
comp44704_c0_seq1	hypothetical protein	6	288	-5.4
comp73659_c0_seq1	Venom allergen 5.02 go::GO:0005576	2	93.9	-5.4
comp1922_c1_seq1	Coagulation factor X gene::F10 ec::3.4.21.6 go::GO:0005576,GO:0005509,GO:0005543,GO:0004252,GO:0007596,GO:0051897,GO:0006508	132	6195.7	-5.4
comp25114_c0_seq2	hypothetical protein	6	294	-5.4
comp2285_c0_seq1	No annotation found	2	94	-5.4
comp25729_c0_seq2	No annotation found	2	97.9	-5.4
comp43823_c0_seq3	Cytochrome c oxidase subunit 6b-1 gene::COX6B-1 go::GO:0009535,GO:0005751,GO:0005739,GO:0005507,GO:0004129,GO:0009060,GO:0006123,GO:0009651	2	94	-5.4
comp14731_c0_seq1	hypothetical protein	4	192	-5.4
comp55660_c0_seq1	hypothetical protein	4	200	-5.4
comp30698_c0_seq2	hypothetical protein	6	298	-5.4
comp21773_c0_seq1	hypothetical protein	4	188	-5.4
comp20933_c1_seq12	Alanine aminotransferase 2 gene::gpt2 ec::2.6.1.2 go::GO:0004021,GO:0030170,GO:0006103,GO:0009058,GO:0042853,GO:0042851	2	100	-5.4
comp17802_c0_seq1	Trehalase ec::3.2.1.28 go::GO:0004555,GO:0005991	6	282	-5.4
comp26368_c0_seq1	hypothetical protein ## hypothetical protein	2	94	-5.4
comp10099_c1_seq1	hypothetical protein	2	96	-5.4
comp31588_c0_seq1	hypothetical protein	2	96	-5.4
comp57828_c0_seq1	No annotation found	4	187.9	-5.4
comp29928_c0_seq1	No annotation found	2	94	-5.4
comp97839_c0_seq1	No annotation found	2	94	-5.4
comp14021_c1_seq1	hypothetical protein	4	197.7	-5.4
comp70810_c0_seq1	Serine protease snake gene::snk ec::3.4.21.- go::GO:0005576,GO:0004252,GO:0007311,GO:0016485,GO:0006508,GO:0008063	4	180	-5.3
comp27835_c0_seq1	No annotation found	2	92	-5.3
comp7442_c1_seq8	No annotation found	6	269.9	-5.3
comp26909_c0_seq1	hypothetical protein ## hypothetical protein	4	182	-5.3
comp35846_c0_seq1	Trehalase ec::3.2.1.28 go::GO:0004555,GO:0005991	2	90	-5.3
comp28413_c0_seq1	No annotation found	2	92	-5.3
comp10102_c0_seq1	No annotation found	4	180	-5.3
comp15120_c0_seq1	No annotation found	10	466	-5.3
comp837_c1_seq1	hypothetical protein	4	182	-5.3
comp11388_c0_seq20	Putative serine esterase (DUF676) gene::fam135b	2	92.7	-5.3
comp16686_c0_seq1	Domain of Unknown Function (DUF1042) gene::Spef1 go::GO:0035085,GO:0005737,GO:0005856,GO:0009434	6	270	-5.3
comp82235_c0_seq1	Mannose-6-phosphate isomerase gene::Mpi ec::5.3.1.8 go::GO:0005737,GO:0004476,GO:0046872,GO:0008270,GO:0009298,GO:0006013	4	178	-5.3
comp12618_c0_seq1	hypothetical protein ## hypothetical protein	24	1064	-5.3
comp11883_c1_seq5	Putative inorganic phosphate cotransporter gene::Picot go::GO:0016021,GO:0005315,GO:0015114,GO:0015293,GO:0006817,GO:0006814	4	186	-5.3
comp32752_c0_seq1	No annotation found	2	88	-5.3
comp2093_c19_seq27	hypothetical protein	2	88	-5.3
comp38842_c0_seq1	Protein phosphatase 2C ec::3.1.3.16 go::GO:0003824	6	270	-5.3
comp35868_c0_seq1	No annotation found	10	464	-5.3
comp32761_c0_seq1	No annotation found	2	88	-5.3
comp38218_c0_seq2	hypothetical protein	4	181.9	-5.3
comp21867_c0_seq1	hypothetical protein	2	90	-5.3
comp12013_c0_seq1	hypothetical protein	10	442.9	-5.3
comp8268_c0_seq5	No annotation found	2	92	-5.3
comp71017_c0_seq1	hypothetical protein	2	90	-5.3
comp45815_c0_seq1	No annotation found	8	366	-5.3
comp54836_c0_seq1	Mitochondrial import inner membrane translocase subunit Tim23 gene::Timm23 go::GO:0016021,GO:0005743,GO:0005744,GO:0015450,GO:0006886	10	444	-5.3
comp13839_c0_seq1	No annotation found	10	466	-5.3
comp13002_c0_seq1	hypothetical protein	8	362	-5.3
comp20047_c0_seq1	No annotation found	26	1202	-5.3
comp23649_c0_seq1	hypothetical protein	4	186	-5.3
comp12066_c0_seq8	hypothetical protein ## hypothetical protein ## hypothetical protein	6	269.1	-5.3
comp9223_c0_seq1	No annotation found	6	265.9	-5.3
comp15884_c0_seq2	hypothetical protein	6	270	-5.3
comp14634_c0_seq1	hypothetical protein	54	2498.2	-5.3
comp18673_c0_seq1	No annotation found	8	362	-5.3
comp87487_c0_seq1	hypothetical protein	4	178	-5.3
comp11462_c0_seq2	No annotation found	2	88	-5.3
comp13184_c0_seq2	hypothetical protein	18	822	-5.3
comp18800_c0_seq2	Venom allergen 5.02 go::GO:0005576	2	90	-5.3
comp34176_c0_seq1	Cytoskeleton-associated protein 5 gene::Ckap5 go::GO:0005813,GO:0000930,GO:0035371,GO:0043234,GO:0000922,GO:0051301,GO:0051297,GO:0030951,GO:0007067,GO:0050658,GO:0007051	34	1518	-5.3
comp5710_c0_seq1	hypothetical protein	20	906	-5.3
comp27378_c0_seq1	hypothetical protein	6	276	-5.3
comp5771_c3_seq25	Zinc carboxypeptidase gene::NnaD ec::3.4.17.- go::GO:0004181,GO:0008270,GO:0006508	4	180	-5.3
comp48481_c0_seq1	hypothetical protein	4	180	-5.3
comp68819_c0_seq1	hypothetical protein	2	90	-5.3
comp11027_c0_seq3	Putative uncharacterized protein ART2 gene::ART2	4	182	-5.3
comp100872_c0_seq1	hypothetical protein	2	90	-5.3
comp118855_c0_seq1	No annotation found	2	92	-5.3
comp43741_c0_seq1	hypothetical protein	4	178	-5.3
comp14489_c1_seq1	Armadillo repeat-containing protein 4 gene::ARMC4	26	1143.9	-5.3
comp3727_c17_seq2	hypothetical protein	6	266	-5.3
comp70752_c0_seq1	cAMP-dependent protein kinase catalytic subunit beta gene::PRKACB ec::2.7.11.11 go::GO:0005952,GO:0005813,GO:0005829,GO:0005654,GO:0005886,GO:0005524,GO:0004691,GO:0000287,GO:0031625,GO:0007202,GO:0034199,GO:0007188,GO:0007596,GO:0071377,GO:0006112,GO:0007173,GO:0008543,GO:0006094,GO:0007243,GO:0048011,GO:0050796,GO:0044281,GO:0007268,GO:0055085,GO:0019433,GO:0006833	2	92	-5.3
comp27476_c0_seq2	hypothetical protein	4	177.8	-5.3
comp116865_c0_seq1	Choline dehydrogenase, mitochondrial gene::CHDH ec::1.1.99.1 go::GO:0005743,GO:0008812,GO:0050660,GO:0019285	2	88	-5.3
comp11794_c3_seq11	Low affinity cationic amino acid transporter 2 gene::Slc7a2 go::GO:0016021,GO:0005886,GO:0015181	2	88	-5.3
comp6113_c0_seq2	hypothetical protein	16	704	-5.3
comp32510_c0_seq2	Protein anon-37Cs gene::anon-37Cs go::GO:0005737,GO:0016491	12	524	-5.3
comp15991_c1_seq2	hypothetical protein	12	529.9	-5.3
comp3360_c0_seq1	hypothetical protein	48	2201.9	-5.3
comp35120_c0_seq3	No annotation found	2	90.9	-5.3
comp27028_c0_seq1	No annotation found	2	92	-5.3
comp31025_c0_seq1	2,3-bisphosphoglycerate-dependent phosphoglycerate mutase gene::gpmA ec::5.4.2.1 go::GO:0004619,GO:0006096	22	1011.9	-5.3
comp18564_c0_seq2	Progestin and adipoQ receptor family member 4 gene::PAQR4 go::GO:0016021	14	643.9	-5.3
comp25202_c0_seq1	hypothetical protein	4	179.6	-5.3
comp46249_c0_seq1	hypothetical protein	2	88	-5.3
comp14254_c0_seq4	hypothetical protein	4	182	-5.3
comp22944_c0_seq1	hypothetical protein	14	652	-5.3
comp15380_c1_seq1	No annotation found	4	180	-5.3
comp13684_c0_seq2	hypothetical protein	6	276.1	-5.3
comp30210_c0_seq1	No annotation found	4	178	-5.3
comp48567_c0_seq1	hypothetical protein	4	182	-5.3
comp93226_c0_seq1	No annotation found	2	90	-5.3
comp28513_c0_seq2	Thioredoxin reductase 1, cytoplasmic gene::TXNRD1 ec::1.8.1.9 go::GO:0005737,GO:0050660,GO:0050661,GO:0004791,GO:0045454	2	90	-5.3
comp18423_c0_seq1	Probable protein phosphatase 2C T23F11.1 ec::3.1.3.16 go::GO:0046872,GO:0004722,GO:0006470	14	624	-5.3
comp41832_c0_seq2	hypothetical protein	8	366	-5.3
comp12864_c1_seq1	Small glutamine-rich tetratricopeptide repeat-containing protein beta gene::SGTB	28	1266	-5.3
comp96440_c0_seq1	hypothetical protein	4	184	-5.3
comp7374_c2_seq1	hypothetical protein	12	530	-5.3
comp16677_c0_seq1	hypothetical protein	10	459.9	-5.3
comp24735_c0_seq5	No annotation found	2	92	-5.3
comp12201_c0_seq1	hypothetical protein	18	832	-5.3
comp14508_c0_seq4	hypothetical protein	6	274.8	-5.3
comp22332_c0_seq1	hypothetical protein	4	168	-5.2
comp34646_c0_seq2	Histone deacetylase domain gene::HDAC11 ec::3.5.1.98 go::GO:0005737,GO:0000118,GO:0004407,GO:0032041,GO:0097372,GO:0046969,GO:0046970,GO:0008134,GO:0070932,GO:0070933,GO:0006355,GO:0006351	6	251.9	-5.2
comp90945_c0_seq1	WD repeat-containing protein 52 gene::WDR52	2	82	-5.2
comp34024_c0_seq1	Small glutamine-rich tetratricopeptide repeat-containing protein beta gene::SGTB	26	1068	-5.2
comp27613_c0_seq1	Ubiquitin family gene::RpS27A go::GO:0005515	2	86	-5.2
comp6505_c0_seq1	hypothetical protein	10	412	-5.2
comp18561_c0_seq2	hypothetical protein	2	82	-5.2
comp12013_c0_seq6	hypothetical protein	2	86	-5.2
comp33506_c0_seq4	Protein kinase domain gene::Tssk5 ec::2.7.11.1 go::GO:0004672,GO:0005524,GO:0006468	10	418	-5.2
comp14079_c0_seq1	hypothetical protein	12	492	-5.2
comp6725_c0_seq1	hypothetical protein	34	1445.8	-5.2
comp67937_c0_seq1	Intraflagellar transport protein 74 homolog gene::Ift74 go::GO:0005813,GO:0016023,GO:0005634,GO:0003682,GO:0033630,GO:0045944	2	86.7	-5.2
comp1072_c2_seq3	No annotation found	2	86	-5.2
comp24388_c0_seq2	Cyclic nucleotide-binding domain go::GO:0005952,GO:0030552,GO:0008603,GO:0007165	4	174	-5.2
comp17545_c0_seq1	hypothetical protein	10	410	-5.2
comp58313_c0_seq1	hypothetical protein	12	500	-5.2
comp99336_c0_seq1	No annotation found	2	86	-5.2
comp14070_c0_seq1	hypothetical protein	16	680	-5.2
comp4608_c0_seq8	hypothetical protein	4	166	-5.2
comp20922_c0_seq1	Tubulin alpha-2 chain gene::tba-2 go::GO:0005737,GO:0005874,GO:0005525,GO:0003924,GO:0005198,GO:0051642,GO:0000910,GO:0009792,GO:0000132,GO:0040007,GO:0040039,GO:0007018,GO:0007067,GO:0007052,GO:0002009,GO:0002119,GO:0035046,GO:0008104,GO:0051258,GO:0032465	2	84	-5.2
comp17850_c0_seq3	hypothetical protein	4	166	-5.2
comp1841_c17_seq1	No annotation found	2	82	-5.2
comp14489_c1_seq2	Armadillo repeat-containing protein 4 gene::ARMC4	32	1307.9	-5.2
comp29449_c0_seq1	No annotation found	6	244	-5.2
comp10242_c0_seq2	Venom allergen 5.02 (Fragment) go::GO:0005576	30	1244	-5.2
comp16344_c0_seq3	hypothetical protein ## hypothetical protein	8	339.9	-5.2
comp8013_c1_seq2	No annotation found	10	408	-5.2
comp87352_c0_seq1	hypothetical protein	2	84	-5.2
comp38115_c0_seq1	hypothetical protein	2	84	-5.2
comp20544_c1_seq2	hypothetical protein	8	328	-5.2
comp20157_c0_seq2	hypothetical protein	22	909.8	-5.2
comp12700_c0_seq1	hypothetical protein	26	1071.8	-5.2
comp43344_c0_seq1	hypothetical protein	4	164	-5.2
comp15537_c0_seq2	hypothetical protein ## Phosphomannose isomerase type I gene::MPI ec::5.3.1.8 go::GO:0004476,GO:0008270,GO:0005975	16.8	704.8	-5.2
comp28513_c0_seq4	Thioredoxin reductase 1, cytoplasmic gene::TXNRD1 ec::1.8.1.9 go::GO:0005737,GO:0050660,GO:0050661,GO:0004791,GO:0045454	2	84	-5.2
comp137492_c0_seq1	No annotation found	2	84	-5.2
comp39397_c0_seq2	No annotation found	2	86	-5.2
comp31567_c0_seq1	hypothetical protein	4	168	-5.2
comp12184_c0_seq1	Coiled-coil domain-containing protein 61 gene::Ccdc61 go::GO:0005813	30	1219.9	-5.2
comp16582_c0_seq12	hypothetical protein ## hypothetical protein	4	172	-5.2
comp97615_c0_seq1	No annotation found	4	164	-5.2
comp42202_c0_seq1	hypothetical protein	6	254	-5.2
comp45808_c0_seq1	No annotation found	2	82	-5.2
comp32008_c0_seq1	E3 ubiquitin-protein ligase UBR2 gene::Ubr2 ec::6.3.2.- go::GO:0005634,GO:0005886,GO:0000151,GO:0070728,GO:0046872,GO:0004842,GO:0008270,GO:0071233,GO:0006342,GO:0033522,GO:0007141,GO:0032007,GO:0007283,GO:0006511	20	818	-5.2
comp19291_c0_seq1	hypothetical protein	2	84	-5.2
comp8092_c0_seq1	No annotation found	6	245.8	-5.2
comp25655_c0_seq3	hypothetical protein	4	172	-5.2
comp11065_c0_seq1	hypothetical protein	22	908	-5.2
comp15694_c0_seq1	hypothetical protein	2	84	-5.2
comp45232_c0_seq1	No annotation found	2	86	-5.2
comp36016_c0_seq1	hypothetical protein	4	164	-5.2
comp60061_c0_seq1	No annotation found	2	86	-5.2
comp25288_c0_seq1	hypothetical protein	4	164	-5.2
comp12359_c1_seq4	Sodium/potassium/calcium exchanger 6, mitochondrial gene::Slc24a6 go::GO:0016021,GO:0005743,GO:0042383,GO:0015297,GO:0006816,GO:0050896,GO:0006814 ## Sodium/potassium/calcium exchanger 6, mitochondrial gene::SLC24A6 go::GO:0016021,GO:0005886,GO:0015297,GO:0006851,GO:0050896,GO:0006814,GO:0055085	22	905.8	-5.2
comp12154_c0_seq6	Axonemal dynein light chain go::GO:0030286,GO:0003774	4	172	-5.2
comp28815_c0_seq6	Kallikrein-13 gene::KLK13 ec::3.4.21.- go::GO:0005737,GO:0005576,GO:0005615,GO:0030141,GO:0004252,GO:0016485,GO:0006508	6	245.9	-5.2
comp28513_c0_seq1	Thioredoxin reductase 1, cytoplasmic gene::TXNRD1 ec::1.8.1.9 go::GO:0005737,GO:0050660,GO:0050661,GO:0004791,GO:0045454	2	86	-5.2
comp15423_c1_seq7	Succinyl-CoA ligase [ADP-forming] subunit beta, mitochondrial gene::Sucla2 ec::6.2.1.5 go::GO:0005739,GO:0005524,GO:0046872,GO:0004775,GO:0004774,GO:0006105,GO:0006104,GO:0006099	6	251.6	-5.2
comp52030_c0_seq1	hypothetical protein	6	250	-5.2
comp9542_c0_seq8	Zinc finger protein 407 gene::ZNF407 go::GO:0005634,GO:0003677,GO:0046872,GO:0008270,GO:0006355,GO:0006351	4	168	-5.2
comp35983_c0_seq1	Protein kinase domain gene::irlA ec::2.7.11.1 go::GO:0004672,GO:0005524,GO:0006468	18	766.6	-5.2
comp11049_c1_seq1	hypothetical protein	20	852	-5.2
comp28166_c0_seq2	hypothetical protein	18	764	-5.2
comp39993_c0_seq1	hypothetical protein	2	82	-5.2
comp25717_c1_seq1	Alkaline phosphatase, tissue-nonspecific isozyme gene::ALPL ec::3.1.3.1 go::GO:0031225,GO:0005886,GO:0004035,GO:0046872,GO:0016311	30	1278	-5.2
comp7213_c1_seq5	Lysozyme c-1 ec::3.2.1.17 go::GO:0003796,GO:0016998,GO:0019835,GO:0042742	6	252	-5.2
comp44029_c0_seq1	hypothetical protein	10	418	-5.2
comp34832_c0_seq1	No annotation found	2	84	-5.2
comp17141_c1_seq1	hypothetical protein	34	1413.9	-5.2
comp24128_c0_seq5	Armadillo repeat-containing protein 4 gene::ARMC4	6	256	-5.2
comp12731_c1_seq7	hypothetical protein	2	82	-5.2
comp64196_c0_seq1	hypothetical protein	2	86	-5.2
comp8125_c0_seq2	hypothetical protein	8	328	-5.2
comp34155_c0_seq1	hypothetical protein	14	597	-5.2
comp10808_c1_seq2	hypothetical protein	20	837.8	-5.2
comp22948_c0_seq1	Protein phosphatase 1 regulatory subunit 42 gene::ppp1r42 go::GO:0005813,GO:0002177,GO:0003779,GO:0045502,GO:0015631	8	337.9	-5.2
comp76526_c0_seq1	hypothetical protein	2	84	-5.2
comp77886_c0_seq1	hypothetical protein	2	86	-5.2
comp19549_c0_seq1	hypothetical protein	2	84.6	-5.2
comp10587_c1_seq1	hypothetical protein	36	1464.5	-5.2
comp69125_c0_seq1	hypothetical protein	4	166	-5.2
comp2196_c27_seq4	No annotation found	2	86	-5.2
comp10362_c1_seq1	No annotation found	20.9	875	-5.2
comp145948_c0_seq1	No annotation found	2	82	-5.2
comp12155_c1_seq1	hypothetical protein	18	777.7	-5.2
comp23711_c0_seq2	hypothetical protein	2	86	-5.2
comp41531_c0_seq2	hypothetical protein	2	82	-5.2
comp66095_c0_seq1	hypothetical protein	2	84	-5.2
comp16490_c0_seq1	hypothetical protein	20	855.8	-5.2
comp16657_c1_seq16	hypothetical protein ## hypothetical protein	2	82	-5.2
comp36381_c0_seq1	No annotation found	16	689.7	-5.2
comp42546_c0_seq1	PAP-associated domain-containing protein 5 gene::Papd5 ec::2.7.7.- go::GO:0005737,GO:0005634,GO:0003677,GO:0003887,GO:0046872,GO:0051301,GO:0006260,GO:0071044,GO:0007067	10	414	-5.2
comp13691_c0_seq1	hypothetical protein	16	659.9	-5.2
comp20922_c0_seq2	hypothetical protein	2	84	-5.2
comp23491_c0_seq1	Calcium-binding protein NCSA gene::ncsA go::GO:0005509,GO:0030587	8	342	-5.2
comp25157_c0_seq1	No annotation found	2	83.9	-5.2
comp12865_c1_seq1	Phosphatidylethanolamine-binding protein 4 gene::PEBP4 go::GO:0005764	18	755.9	-5.2
comp72973_c0_seq1	Lipase gene::LPL ec::3.1.1.34 go::GO:0031225,GO:0009986,GO:0042627,GO:0005886,GO:0034361,GO:0008201,GO:0004465,GO:0004806,GO:0010886,GO:0010744,GO:0010890,GO:0019433,GO:0070328	4	168	-5.2
comp23037_c0_seq1	No annotation found	2	82	-5.2
comp69435_c0_seq1	hypothetical protein	22	898	-5.2
comp13838_c0_seq6	hypothetical protein	4	165.7	-5.2
comp19529_c1_seq1	No annotation found	2	83.1	-5.2
comp43393_c0_seq1	hypothetical protein	2	84	-5.2
comp10997_c2_seq29	Ankyrin repeats (many copies) gene::ANK1 go::GO:0016323,GO:0030863,GO:0005829,GO:0031430,GO:0016529,GO:0014731,GO:0008093,GO:0019899,GO:0030507,GO:0005200,GO:0007411,GO:0007010,GO:0006888,GO:0048821,GO:0006887,GO:0045199,GO:0015672,GO:0006779,GO:0072661,GO:0007165	2	84	-5.2
comp10808_c1_seq1	hypothetical protein	4	174	-5.2
comp31664_c0_seq1	No annotation found	2	86	-5.2
comp4827_c1_seq1	hypothetical protein	110	4473.1	-5.2
comp18800_c0_seq1	Venom allergen 5.02 go::GO:0005576	6	246	-5.2
comp30653_c0_seq1	hypothetical protein	14	589.8	-5.2
comp29053_c0_seq1	No annotation found	2	82	-5.2
comp27838_c0_seq1	No annotation found	2	78	-5.1
comp30745_c0_seq2	No annotation found	2	76	-5.1
comp19241_c0_seq1	No annotation found	4	154	-5.1
comp12645_c3_seq5	hypothetical protein	2	80	-5.1
comp19706_c0_seq3	hypothetical protein	2	76	-5.1
comp20993_c0_seq2	No annotation found	2	76	-5.1
comp17457_c0_seq1	hypothetical protein	8	310	-5.1
comp23842_c0_seq10	Zinc carboxypeptidase gene::NnaD ec::3.4.17.- go::GO:0004181,GO:0008270,GO:0006508 ## Cytosolic carboxypeptidase NnaD gene::NnaD ec::3.4.17.- go::GO:0005739,GO:0046872,GO:0004181,GO:0008270,GO:0002164,GO:0007005,GO:0003407,GO:0006508	4	152	-5.1
comp19892_c0_seq2	UPF0602 protein C4orf47 homolog	12	483.1	-5.1
comp40894_c0_seq1	hypothetical protein	10	382	-5.1
comp28815_c0_seq4	Kallikrein-13 gene::KLK13 ec::3.4.21.- go::GO:0005737,GO:0005576,GO:0005615,GO:0030141,GO:0004252,GO:0016485,GO:0006508	6	236	-5.1
comp7995_c0_seq1	No annotation found	12	455.9	-5.1
comp20672_c0_seq1	Cytochrome P450 4C1 gene::CYP4C1 ec::1.14.14.1 go::GO:0005789,GO:0070330,GO:0009055,GO:0020037,GO:0005506	8	320	-5.1
comp11635_c0_seq1	hypothetical protein	34	1301.8	-5.1
comp22685_c0_seq2	No annotation found	4	158	-5.1
comp7951_c0_seq1	hypothetical protein	26	1010	-5.1
comp67014_c0_seq1	No annotation found	4	158	-5.1
comp9542_c0_seq3	Zinc finger protein 407 gene::ZNF407 go::GO:0005634,GO:0003677,GO:0046872,GO:0008270,GO:0006355,GO:0006351	2	76	-5.1
comp16438_c0_seq2	Fructose-bisphosphate aldolase gene::Ald ec::4.1.2.13 go::GO:0031430,GO:0030018,GO:0004332,GO:0006096,GO:0007498,GO:0007095	12	470	-5.1
comp93601_c0_seq1	No annotation found	2	78	-5.1
comp7754_c1_seq13	hypothetical protein	2	78	-5.1
comp42676_c0_seq1	hypothetical protein	2	80	-5.1
comp28815_c0_seq3	hypothetical protein	6	230	-5.1
comp30979_c0_seq1	hypothetical protein	26	1000	-5.1
comp23599_c0_seq1	Kelch motif gene::KLHL5 go::GO:0005515	14	532	-5.1
comp17641_c0_seq7	Intraflagellar transport protein 74 homolog gene::Ift74 go::GO:0005813,GO:0016023,GO:0005634,GO:0003682,GO:0033630,GO:0045944	10	394	-5.1
comp94063_c0_seq1	hypothetical protein	2	80	-5.1
comp115704_c0_seq1	No annotation found	2	78	-5.1
comp19289_c0_seq1	No annotation found	8	320	-5.1
comp24865_c0_seq1	No annotation found	4	160	-5.1
comp18957_c0_seq1	No annotation found	6	242	-5.1
comp40851_c0_seq1	No annotation found	2	78	-5.1
comp13058_c0_seq2	Haemolymph juvenile hormone binding protein (JHBP) gene::to go::GO:0005615,GO:0008343,GO:0042595,GO:0007623,GO:0008049,GO:0007622	12	479.9	-5.1
comp8812_c2_seq12	hypothetical protein	8	317.9	-5.1
comp5799_c0_seq3	Alkaline phosphatase, tissue-nonspecific isozyme gene::Alpl ec::3.1.3.1 go::GO:0031225,GO:0044420,GO:0005615,GO:0005886,GO:0004035,GO:0046872,GO:0016462,GO:0071407,GO:0071529,GO:0003006,GO:0001958,GO:0046677,GO:0051384,GO:0032496,GO:0033280	66	2597.7	-5.1
comp66148_c0_seq1	No annotation found	2	80	-5.1
comp11166_c0_seq3	hypothetical protein ## CBL-interacting protein kinase 23 gene::CIPK23 ec::2.7.11.1 go::GO:0005829,GO:0005634,GO:0005886,GO:0005524,GO:0004674,GO:0010107,GO:0007584,GO:0009414,GO:0007165,GO:0010118	4	159.7	-5.1
comp17315_c0_seq4	hypothetical protein	8	313.9	-5.1
comp18544_c0_seq6	Piwi domain gene::eif2c2 ec::3.1.26.n2 go::GO:0005515	4	158	-5.1
comp23750_c0_seq1	No annotation found	4	160	-5.1
comp11735_c1_seq1	hypothetical protein	10	383.8	-5.1
comp25532_c0_seq2	hypothetical protein	12	466	-5.1
comp11388_c0_seq23	No annotation found	2	76	-5.1
comp248_c9_seq2	hypothetical protein	20	772.8	-5.1
comp49300_c0_seq1	hypothetical protein	4	156	-5.1
comp33978_c0_seq1	No annotation found	2	78	-5.1
comp98305_c0_seq1	hypothetical protein	6	227.8	-5.1
comp37454_c0_seq1	Enoyl-(Acyl carrier protein) reductase gene::ZSD1 ec::1.1.1.326 go::GO:0000166,GO:0016491	2	78	-5.1
comp18242_c0_seq2	No annotation found	28	1119.9	-5.1
comp14508_c0_seq5	hypothetical protein	2	76	-5.1
comp13214_c0_seq1	hypothetical protein	22	888	-5.1
comp15224_c0_seq2	hypothetical protein	14	559.6	-5.1
comp19384_c0_seq1	No annotation found	4	156	-5.1
comp58554_c0_seq1	hypothetical protein	10	396	-5.1
comp29011_c0_seq1	No annotation found	2	76	-5.1
comp21001_c0_seq1	hypothetical protein	2	81	-5.1
comp30244_c0_seq1	Protein bicaudal C gene::BicC go::GO:0003729,GO:0030036,GO:0000226,GO:0007067,GO:0007275,GO:0007319,GO:0007297	10	406	-5.1
comp16028_c0_seq1	PAP-associated domain-containing protein 5 gene::Papd5 ec::2.7.7.- go::GO:0005737,GO:0005634,GO:0003677,GO:0003887,GO:0046872,GO:0051301,GO:0006260,GO:0071044,GO:0007067	26	992.2	-5.1
comp9542_c0_seq5	Zinc finger protein 407 gene::ZNF407 go::GO:0005634,GO:0003677,GO:0046872,GO:0008270,GO:0006355,GO:0006351	2	76	-5.1
comp17850_c0_seq11	No annotation found	2	76	-5.1
comp10642_c1_seq2	No annotation found	4	162	-5.1
comp15452_c0_seq1	hypothetical protein	4	160	-5.1
comp82478_c0_seq1	No annotation found	2	80	-5.1
comp5336_c0_seq1	hypothetical protein	44.1	1673.9	-5.1
comp20931_c0_seq1	Monocarboxylate transporter 12 gene::Slc16a12 go::GO:0016021,GO:0005886,GO:0015293	8	320	-5.1
comp21096_c0_seq2	hypothetical protein	2	80	-5.1
comp8812_c2_seq11	hypothetical protein	2	76	-5.1
comp24706_c0_seq1	hypothetical protein	12	464	-5.1
comp27298_c0_seq2	No annotation found	6	230	-5.1
comp23445_c0_seq1	THO complex subunit 4 gene::alyref go::GO:0005737,GO:0016607,GO:0000166,GO:0003723,GO:0006397,GO:0051028,GO:0008380	12	472	-5.1
comp22042_c0_seq1	No annotation found	4	156	-5.1
comp12521_c0_seq1	Histone deacetylase domain gene::Hdac11 ec::3.5.1.98 go::GO:0005737,GO:0000118,GO:0005886,GO:0004407,GO:0032041,GO:0097372,GO:0046969,GO:0046970,GO:0008134,GO:0070932,GO:0070933,GO:0014003,GO:0006355,GO:0006351	34	1337.8	-5.1
comp12731_c1_seq2	No annotation found	2	78	-5.1
comp24388_c0_seq1	Cyclic nucleotide-binding domain gene::Pka-R2 go::GO:0005952,GO:0005737,GO:0030552,GO:0008603,GO:0007411,GO:0048148,GO:0048149,GO:0045475,GO:0007165	2	78	-5.1
comp19609_c0_seq5	Copia protein gene::GIP ec::3.4.23.- go::GO:0004190,GO:0005524,GO:0046872,GO:0003676,GO:0008270,GO:0015074,GO:0006508 ## hypothetical protein ## hypothetical protein	2	78	-5.1
comp14621_c0_seq2	hypothetical protein	6	238	-5.1
comp13684_c0_seq1	hypothetical protein	10	394.1	-5.1
comp14579_c0_seq1	No annotation found	6	242	-5.1
comp1072_c2_seq4	No annotation found	2	80	-5.1
comp23842_c0_seq6	Cytosolic carboxypeptidase NnaD gene::NnaD ec::3.4.17.- go::GO:0005739,GO:0046872,GO:0004181,GO:0008270,GO:0002164,GO:0007005,GO:0003407,GO:0006508 ## Cytosolic carboxypeptidase NnaD gene::NnaD ec::3.4.17.- go::GO:0005739,GO:0046872,GO:0004181,GO:0008270,GO:0002164,GO:0007005,GO:0003407,GO:0006508	4	156	-5.1
comp27401_c0_seq1	No annotation found	2	78	-5.1
comp12201_c0_seq2	hypothetical protein	16	648	-5.1
comp2093_c19_seq28	hypothetical protein	2	76	-5.1
comp28166_c0_seq1	hypothetical protein	20	793.9	-5.1
comp47212_c0_seq2	Phosphoglucomutase-like protein 5 gene::Pgm5 go::GO:0043034,GO:0016010,GO:0005925,GO:0014704,GO:0009898,GO:0042383,GO:0005914,GO:0001725,GO:0030018,GO:0000287,GO:0007155,GO:0006006	2	76	-5.1
comp24353_c0_seq1	Stromal cell-derived factor 2 gene::SDF2 go::GO:0005615,GO:0016020,GO:0004169,GO:0006486	4	156	-5.1
comp9853_c0_seq3	No annotation found	8	311.8	-5.1
comp36991_c0_seq2	E3 ubiquitin-protein ligase MARCH5 gene::MARCH5 ec::6.3.2.- go::GO:0005783,GO:0005789,GO:0016021,GO:0005741,GO:0046872,GO:0004842,GO:0008270,GO:0090344,GO:0090141,GO:0051865,GO:0070585,GO:0000209,GO:0090140	20	771.9	-5.1
comp63994_c0_seq1	No annotation found	4	158	-5.1
comp14849_c0_seq2	No annotation found	2	78	-5.1
comp15993_c0_seq2	No annotation found	6	230.8	-5.1
comp10017_c0_seq1	hypothetical protein	20	807.9	-5.1
comp10642_c1_seq4	Alcohol dehydrogenase [NADP(+)] gene::Akr1a1 ec::1.1.1.2 go::GO:0016324,GO:0005829,GO:0004032,GO:0047939,GO:0046185,GO:0042840,GO:0019853 ## 3-oxo-5-beta-steroid 4-dehydrogenase gene::AKR1D1 ec::1.3.1.3 go::GO:0005737,GO:0047787,GO:0030573	14	550.4	-5.1
comp14621_c0_seq17	hypothetical protein	4	162	-5.1
comp13198_c0_seq1	Uncharacterized protein C15orf26 homolog	22	884	-5.1
comp6388_c2_seq56	No annotation found	6	228	-5.1
comp57719_c0_seq1	hypothetical protein	6	240.8	-5.1
comp19731_c0_seq1	No annotation found	16	619.3	-5.1
comp8013_c1_seq1	No annotation found	8	320	-5.1
comp37897_c0_seq1	DnaJ protein homolog 1 gene::DnaJ-1 go::GO:0005737,GO:0005875,GO:0006457,GO:0009408	22	848	-5.1
comp17033_c0_seq3	hypothetical protein ## hypothetical protein	6	242.1	-5.1
comp12013_c0_seq4	hypothetical protein	10	402	-5.1
comp41567_c0_seq1	Facilitated trehalose transporter Tret1 gene::Tret1 go::GO:0016021,GO:0044459,GO:0015574	6	232	-5.1
comp10007_c1_seq1	Calmodulin go::GO:0005509	22	850	-5.1
comp15771_c0_seq1	hypothetical protein	24	974	-5.1
comp24010_c0_seq1	No annotation found	2	76	-5.1
comp19930_c0_seq2	hypothetical protein	6	239.2	-5.1
comp22551_c0_seq1	hypothetical protein	4	158	-5.1
comp25655_c0_seq5	hypothetical protein	6	240	-5.1
comp54691_c0_seq1	hypothetical protein	4	160	-5.1
comp7873_c0_seq1	hypothetical protein	48	1914	-5.1
comp14254_c0_seq1	hypothetical protein	6	226	-5
comp9182_c2_seq1	hypothetical protein	18	647.3	-5
comp46388_c0_seq1	No annotation found	2	72	-5
comp16961_c1_seq2	hypothetical protein	8	298	-5
comp32840_c0_seq1	No annotation found	6	214	-5
comp69189_c0_seq1	hypothetical protein	2	74	-5
comp38110_c0_seq1	No annotation found	4	150	-5
comp10443_c1_seq2	Flavin containing amine oxidoreductase gene::anon-37Cs go::GO:0016491,GO:0055114	54	1952.6	-5
comp15529_c0_seq1	hypothetical protein	6	218	-5
comp24996_c0_seq1	hypothetical protein	56	2035.8	-5
comp48536_c0_seq1	No annotation found	6	214	-5
comp26047_c0_seq1	No annotation found	4	144	-5
comp6504_c0_seq1	hypothetical protein	236	8423.3	-5
comp30905_c0_seq1	No annotation found	2	74	-5
comp5678_c1_seq1	Required for meiotic nuclear division protein 1 homolog gene::Rmnd1 go::GO:0005739	90	3281.9	-5
comp20730_c0_seq1	No annotation found	6	220	-5
comp14621_c0_seq16	hypothetical protein	6	222	-5
comp90704_c0_seq1	hypothetical protein	2	72	-5
comp12359_c1_seq1	Sodium/potassium/calcium exchanger 6, mitochondrial gene::SLC24A6 go::GO:0016021,GO:0005886,GO:0015297,GO:0006851,GO:0050896,GO:0006814,GO:0055085 ## Sodium/potassium/calcium exchanger 6, mitochondrial gene::Slc24a6 go::GO:0016021,GO:0005743,GO:0042383,GO:0015297,GO:0006816,GO:0050896,GO:0006814	28	1028.8	-5
comp1873_c81_seq13	Immunoglobulin domain gene::sls go::GO:0000794,GO:0005875,GO:0030018,GO:0003779,GO:0003676,GO:0008307,GO:0051301,GO:0040011,GO:0007498,GO:0007076,GO:0016203,GO:0007520,GO:0035206,GO:0045214,GO:0007062,GO:0007525,GO:0007522	2	72	-5
comp21334_c2_seq2	hypothetical protein	24	910	-5
comp32129_c0_seq2	hypothetical protein	2	74	-5
comp29931_c0_seq1	No annotation found	2	74	-5
comp8298_c1_seq6	hypothetical protein	4	150	-5
comp31922_c0_seq1	hypothetical protein	6	224	-5
comp50199_c0_seq1	hypothetical protein ## hypothetical protein	2	71.9	-5
comp8702_c5_seq49	hypothetical protein	12	431.8	-5
comp15619_c2_seq4	No annotation found	4	146	-5
comp18696_c0_seq1	Fructose-1-6-bisphosphatase gene::FBP1 ec::3.1.3.11 go::GO:0042132,GO:0042578,GO:0005975	20	718.9	-5
comp16344_c0_seq1	hypothetical protein	10	353.9	-5
comp81523_c0_seq1	Glycosyl hydrolases family 38 N-terminal domain gene::MAN2A1 ec::3.2.1.114 go::GO:0004559,GO:0005975	2	74	-5
comp10141_c0_seq1	No annotation found	4	144	-5
comp34849_c0_seq1	hypothetical protein	2	72	-5
comp21593_c0_seq1	Low molecular weight phosphotyrosine protein phosphatase gene::ACP1 ec::3.1.3.48,3.1.3.2 go::GO:0005737,GO:0003993,GO:0004726,GO:0035335	6	222	-5
comp5879_c0_seq1	hypothetical protein	84	2991.4	-5
comp28498_c0_seq1	No annotation found	4	149.1	-5
comp13523_c0_seq1	Axonemal dynein light chain gene::IDA4 go::GO:0005929,GO:0030286,GO:0035086,GO:0003774,GO:0030030	8	288	-5
comp24533_c0_seq1	hypothetical protein	10	363.9	-5
comp12829_c0_seq1	hypothetical protein	20	725.8	-5
comp18144_c0_seq1	Leucine-rich repeat and guanylate kinase domain-containing protein gene::Lrguk go::GO:0005524,GO:0016301	14	499.9	-5
comp6256_c0_seq4	hypothetical protein	12	447.7	-5
comp19556_c0_seq1	Radial spoke head protein 6 homolog A gene::Rsph6a go::GO:0005929	12	427.9	-5
comp20938_c0_seq2	Trehalase ec::3.2.1.28 go::GO:0016021,GO:0004555,GO:0005991	16	566.5	-5
comp14547_c0_seq1	hypothetical protein	28	997.9	-5
comp23746_c0_seq1	hypothetical protein	8	288	-5
comp13184_c0_seq1	hypothetical protein	24	888	-5
comp8394_c0_seq1	hypothetical protein	24	882	-5
comp40179_c0_seq1	hypothetical protein	50	1835.9	-5
comp52855_c0_seq1	hypothetical protein	2	74	-5
comp24730_c0_seq1	No annotation found	4	142	-5
comp16582_c0_seq10	hypothetical protein	2	72	-5
comp68555_c0_seq1	hypothetical protein	4	146	-5
comp44563_c0_seq1	Protein MAATS1 gene::MAATS1 go::GO:0005739	4	143.9	-5
comp1573_c8_seq8	hypothetical protein	4	142	-5
comp29824_c0_seq1	No annotation found	2	74	-5
comp16871_c0_seq9	Cationic amino acid transporter 4 gene::Slc7a4 go::GO:0016021,GO:0015171	2	72	-5
comp26374_c0_seq2	hypothetical protein	4	148	-5
comp90204_c0_seq1	Putative inorganic phosphate cotransporter gene::Picot go::GO:0016021,GO:0005315,GO:0015114,GO:0015293,GO:0006817,GO:0006814	4	144	-5
comp6256_c0_seq3	hypothetical protein	36	1283.7	-5
comp70474_c0_seq1	Aldose 1-epimerase gene::GALM ec::5.1.3.3 go::GO:0016853,GO:0005975	6	226	-5
comp41522_c0_seq2	hypothetical protein	4	144	-5
comp23951_c0_seq1	hypothetical protein	34	1219.9	-5
comp43572_c0_seq1	Vitellogenin receptor gene::VgR go::GO:0016021,GO:0005509,GO:0004872,GO:0006898	10	362	-5
comp20302_c0_seq2	hypothetical protein	14	495.8	-5
comp17426_c0_seq1	Isocitrate/isopropylmalate dehydrogenase gene::IDH1 ec::1.1.1.41 go::GO:0016616,GO:0055114	24	851.3	-5
comp3111_c1_seq2	No annotation found	44	1616	-5
comp14508_c0_seq6	hypothetical protein	6	220	-5
comp8213_c0_seq1	hypothetical protein	16	568	-5
comp18789_c0_seq2	hypothetical protein	12	438	-5
comp12173_c0_seq1	hypothetical protein	4	144	-5
comp287_c41_seq1	V-type proton ATPase subunit C 1-A gene::atp6v1c1a go::GO:0033180,GO:0016820,GO:0015991	14	525.9	-5
comp23818_c0_seq2	No annotation found	6	222	-5
comp19609_c0_seq16	hypothetical protein	8	284	-5
comp18818_c0_seq1	hypothetical protein	6	224	-5
comp18987_c0_seq3	hypothetical protein	16	592	-5
comp11735_c1_seq3	hypothetical protein	38	1360.1	-5
comp10692_c0_seq1	hypothetical protein	94	3527.6	-5
comp27187_c0_seq1	hypothetical protein	4	146	-5
comp31667_c0_seq1	hypothetical protein	2	74	-5
comp88175_c0_seq1	Putative vitellogenin receptor gene::yl go::GO:0030135,GO:0016021,GO:0005886,GO:0005509,GO:0008196,GO:0048477	2	72	-5
comp20898_c0_seq3	hypothetical protein	2	72	-5
comp100209_c0_seq1	hypothetical protein	6	224	-5
comp33917_c0_seq1	Dynein assembly factor 1, axonemal gene::DNAAF1 go::GO:0035085,GO:0005737,GO:0005634,GO:0005886,GO:0000922,GO:0045502,GO:0003341,GO:0036159,GO:0060972,GO:0044458,GO:0036158,GO:0003356	10	353.9	-5
comp19205_c1_seq7	hypothetical protein	2	72	-5
comp11303_c0_seq1	No annotation found	10	357.9	-5
comp18563_c0_seq1	No annotation found	10	354	-5
comp25093_c0_seq5	hypothetical protein	6	218	-5
comp183_c0_seq1	Intraflagellar transport protein 88 homolog gene::Ift88 go::GO:0045177,GO:0005814,GO:0035085,GO:0005932,GO:0031512,GO:0032391,GO:0009952,GO:0060411,GO:0060271,GO:0007368,GO:0009953,GO:0042733,GO:0048568,GO:0003382,GO:0001654,GO:0048853,GO:0001701,GO:0060426,GO:0060021,GO:0045862,GO:0008104,GO:0016485,GO:0042487,GO:0007224,GO:0021537	4	142	-5
comp10041_c0_seq1	No annotation found	18	658	-5
comp94657_c0_seq1	No annotation found	4	144	-5
comp25524_c0_seq1	No annotation found	2	74	-5
comp8440_c0_seq1	hypothetical protein	32	1150	-5
comp7374_c2_seq3	hypothetical protein ## hypothetical protein	14	504	-5
comp22912_c0_seq1	Protein tyrosine kinase gene::Pka-C1 ec::2.7.11.11 go::GO:0004672,GO:0006468	56	1986	-5
comp28022_c0_seq1	hypothetical protein	6	214	-5
comp33850_c0_seq2	Coiled-coil domain-containing protein 61 gene::Ccdc61 go::GO:0005813	14	516	-5
comp1477_c6_seq4	hypothetical protein	8	291.9	-5
comp15555_c0_seq1	hypothetical protein	16	578	-5
comp1243_c25_seq1	hypothetical protein	4	144	-5
comp16657_c1_seq4	hypothetical protein	4	143.9	-5
comp27100_c0_seq1	5'-3' exoribonuclease 2 homolog gene::Rat1 ec::3.1.13.- go::GO:0005634,GO:0008409,GO:0004534,GO:0046872,GO:0003676,GO:0000738,GO:0006353,GO:0006397,GO:0022008,GO:0006355	2	74	-5
comp31049_c0_seq2	hypothetical protein	8	284	-5
comp18338_c0_seq1	Ribonuclease inhibitor gene::Rnh1 go::GO:0032311,GO:0005737,GO:0008428,GO:0045765	32	1152	-5
comp50376_c0_seq1	hypothetical protein	4	142	-5
comp47487_c0_seq1	Ankyrin repeats (3 copies) go::GO:0015969	4	142	-5
comp19205_c1_seq4	hypothetical protein	2	72	-5
comp57145_c0_seq2	Probable tubulin polyglutamylase TTLL1 gene::TTLL1 ec::6.-.-.- go::GO:0005737,GO:0005874,GO:0005524,GO:0004835,GO:0035083,GO:0003351,GO:0043064,GO:0018095	6	226	-5
comp7169_c0_seq1	hypothetical protein	14	502.8	-5
comp20672_c0_seq4	Cytochrome P450 4C1 gene::CYP4C1 ec::1.14.14.1 go::GO:0005789,GO:0070330,GO:0009055,GO:0020037,GO:0005506	10	360	-5
comp20022_c0_seq6	Mannose-6-phosphate isomerase gene::MPI ec::5.3.1.8 go::GO:0005737,GO:0004476,GO:0046872,GO:0008270,GO:0005975,GO:0009298	2	72	-5
comp25624_c0_seq1	Aldose 1-epimerase gene::Galm ec::5.1.3.3 go::GO:0005737,GO:0004034,GO:0030246,GO:0019318	40	1510	-5
comp9285_c1_seq1	hypothetical protein	86	3246.8	-5
comp78191_c0_seq1	hypothetical protein	6	224	-5
comp23264_c0_seq1	hypothetical protein	12	441.9	-5
comp13411_c0_seq1	hypothetical protein	4	142	-5
comp12626_c0_seq2	hypothetical protein	4	150	-5
comp54778_c0_seq1	hypothetical protein	2	72	-5
comp7374_c2_seq4	hypothetical protein	14	513.9	-5
comp23144_c0_seq1	No annotation found	4	142	-5
comp28050_c0_seq1	No annotation found	2	74	-5
comp19207_c1_seq2	Animal haem peroxidase gene::PTGS1 ec::1.14.99.1 go::GO:0004601,GO:0020037,GO:0006979,GO:0055114	12	442.4	-5
comp24128_c0_seq2	Armadillo repeat-containing protein 4 gene::ARMC4	6	226	-5
comp21909_c0_seq1	hypothetical protein	10	365.7	-5
comp12784_c0_seq1	No annotation found	10	378	-5
comp8270_c0_seq1	Receptor-type tyrosine-protein phosphatase gamma gene::PTPRG ec::3.1.3.48 go::GO:0016021,GO:0004725,GO:0035335	22	805.9	-5
comp9168_c0_seq1	hypothetical protein ## hypothetical protein	18	642	-5
comp10450_c0_seq1	hypothetical protein	20	724.8	-5
comp6676_c1_seq1	hypothetical protein	37.3	1408	-5
comp5587_c0_seq1	hypothetical protein	68	2509.4	-5
comp16923_c0_seq1	No annotation found	6	221.9	-5
comp9083_c1_seq1	Protein tyrosine kinase gene::Pka-C1 ec::2.7.11.11 go::GO:0004672,GO:0006468	62	2264	-5
comp12359_c1_seq2	Sodium/potassium/calcium exchanger 6, mitochondrial gene::SLC24A6 go::GO:0016021,GO:0005886,GO:0015297,GO:0006851,GO:0050896,GO:0006814,GO:0055085	6	214.5	-5
comp14234_c0_seq8	No annotation found	4	150	-5
comp18017_c0_seq1	hypothetical protein	8	302	-5
comp48517_c0_seq1	hypothetical protein	6	216	-5
comp20267_c0_seq3	No annotation found	4	150	-5
comp11333_c1_seq4	No annotation found	2	72	-5
comp27181_c0_seq2	hypothetical protein	4	146	-5
comp32020_c0_seq1	No annotation found	2	72	-5
comp30404_c0_seq1	No annotation found	2	74	-5
comp15429_c0_seq6	hypothetical protein	2	74	-5
comp23490_c0_seq1	No annotation found	4	144	-5
comp11820_c0_seq7	hypothetical protein	4	144	-5
comp44408_c0_seq2	hypothetical protein	2	74	-5
comp51015_c0_seq1	hypothetical protein	2	74	-5
comp36481_c0_seq2	hypothetical protein	24	889.7	-5
comp41787_c0_seq1	hypothetical protein	6	226	-5
comp18161_c0_seq4	hypothetical protein	4	146	-5
comp11059_c0_seq1	hypothetical protein	18	681.9	-5
comp63733_c0_seq2	No annotation found	2	74	-5
comp24678_c0_seq1	No annotation found	4	142	-5
comp20544_c1_seq1	hypothetical protein	4	150	-5
comp14621_c0_seq13	hypothetical protein	6	202	-4.9
comp20093_c0_seq2	No annotation found	4	136	-4.9
comp31295_c0_seq2	No annotation found	2	68	-4.9
comp9998_c1_seq4	No annotation found	14	489.5	-4.9
comp31_c0_seq1	No annotation found	2	70	-4.9
comp16055_c0_seq1	hypothetical protein	28	989.9	-4.9
comp65561_c0_seq1	No annotation found	2	70	-4.9
comp11388_c0_seq2	Protein FAM135A gene::FAM135A ## Putative serine esterase (DUF676) gene::fam135b	2	70	-4.9
comp18410_c0_seq1	hypothetical protein	8	277.9	-4.9
comp26901_c0_seq1	No annotation found	2	68	-4.9
comp26159_c0_seq1	Sperm flagellar protein 2 gene::SPEF2 go::GO:0005524,GO:0019205,GO:0006139	32	1081.9	-4.9
comp8077_c0_seq1	No annotation found	4	138	-4.9
comp21693_c0_seq1	No annotation found	2	70	-4.9
comp68985_c0_seq1	N-terminal kinase-like protein gene::SCYL1 go::GO:0005801,GO:0005793,GO:0005794,GO:0005815,GO:0005524,GO:0004672,GO:0006890	2	68	-4.9
comp15902_c0_seq1	hypothetical protein	38	1303.9	-4.9
comp41162_c0_seq1	Probable isocitrate dehydrogenase [NAD] gamma 2, mitochondrial ec::1.1.1.41 go::GO:0005739,GO:0005524,GO:0004449,GO:0000287,GO:0051287,GO:0006099	10	334	-4.9
comp10566_c0_seq6	hypothetical protein	14	463	-4.9
comp52745_c0_seq1	hypothetical protein	2	69.9	-4.9
comp42329_c0_seq1	hypothetical protein	4	134	-4.9
comp28815_c0_seq1	Kallikrein-13 gene::KLK13 ec::3.4.21.- go::GO:0005737,GO:0005576,GO:0005615,GO:0030141,GO:0004252,GO:0016485,GO:0006508	10	341.7	-4.9
comp13884_c0_seq1	Clavesin-2 gene::Clvs2 go::GO:0030136,GO:0031901,GO:0005768,GO:0005794,GO:0005802,GO:0080025,GO:0005215,GO:0007040	32	1088.2	-4.9
comp13058_c0_seq5	Haemolymph juvenile hormone binding protein (JHBP) gene::to go::GO:0005615,GO:0008343,GO:0042595,GO:0007623,GO:0008049,GO:0007622	14	469.9	-4.9
comp12364_c0_seq1	hypothetical protein	18	606	-4.9
comp17033_c0_seq4	Lipase gene::LPL ec::3.1.1.34 go::GO:0031225,GO:0009986,GO:0042627,GO:0005886,GO:0034361,GO:0008201,GO:0004465,GO:0004806,GO:0010886,GO:0010744,GO:0010890,GO:0019433,GO:0070328 ## hypothetical protein	6	203.9	-4.9
comp21131_c0_seq1	G2/mitotic-specific cyclin-B go::GO:0005634,GO:0051301,GO:0007067,GO:0000079	8	278	-4.9
comp8603_c0_seq1	hypothetical protein	48	1644	-4.9
comp38736_c0_seq1	E3 ubiquitin-protein ligase UBR1 gene::UBR1 ec::6.3.2.- go::GO:0046872,GO:0004842,GO:0008270,GO:0030163	36	1189.9	-4.9
comp103433_c0_seq1	hypothetical protein	4	140	-4.9
comp19462_c1_seq6	hypothetical protein ## hypothetical protein ## hypothetical protein	8	268	-4.9
comp21506_c0_seq12	hypothetical protein	22	754.1	-4.9
comp17497_c1_seq8	hypothetical protein	2	70	-4.9
comp1425_c0_seq2	No annotation found	6	202	-4.9
comp18665_c0_seq1	No annotation found	6	208	-4.9
comp20694_c0_seq1	Glucose-6-phosphate 1-epimerase ec::5.1.3.15 go::GO:0005737,GO:0005634,GO:0030246,GO:0047938,GO:0044262	12	402	-4.9
comp15423_c1_seq6	Succinyl-CoA ligase [ADP-forming] subunit beta, mitochondrial ec::6.2.1.5 go::GO:0005739,GO:0005524,GO:0005507,GO:0004775,GO:0046686,GO:0006099	2	68	-4.9
comp11040_c0_seq2	28 kDa inner dynein arm light chain, axonemal gene::IDA4 go::GO:0005929,GO:0030286,GO:0035086,GO:0003774,GO:0030030	8	272	-4.9
comp33953_c0_seq1	No annotation found	2	68	-4.9
comp9107_c0_seq1	hypothetical protein	22	740.8	-4.9
comp35857_c0_seq1	hypothetical protein	8	282	-4.9
comp13893_c1_seq1	hypothetical protein	28	955.8	-4.9
comp34176_c0_seq2	hypothetical protein	32	1088	-4.9
comp16515_c0_seq1	No annotation found	18	614	-4.9
comp3250_c0_seq3	hypothetical protein	2	70	-4.9
comp34831_c0_seq1	No annotation found	2	68	-4.9
comp17021_c0_seq1	hypothetical protein	12	400	-4.9
comp33352_c0_seq3	No annotation found	2	70	-4.9
comp12844_c0_seq1	hypothetical protein	30	1055.6	-4.9
comp4334_c0_seq11	hypothetical protein	8	279.9	-4.9
comp29704_c0_seq1	No annotation found	2	68	-4.9
comp43086_c0_seq1	hypothetical protein	2	70	-4.9
comp17212_c0_seq1	Abhydrolase domain-containing protein FAM108B1 gene::FAM108B1 ec::3.-.-.- go::GO:0005576,GO:0016787	18	596	-4.9
comp12618_c0_seq3	hypothetical protein ## hypothetical protein	38	1259.9	-4.9
comp28168_c0_seq1	No annotation found	4	132.4	-4.9
comp18925_c0_seq2	hypothetical protein	22	731.9	-4.9
comp38696_c0_seq1	No annotation found	2	68	-4.9
comp32879_c0_seq1	No annotation found	2	68	-4.9
comp10582_c0_seq1	No annotation found	4	138	-4.9
comp45413_c0_seq1	No annotation found	6	207.9	-4.9
comp17008_c0_seq1	Sugar (and other) transporter gene::Tret1 go::GO:0022857,GO:0055085,GO:0016021	10	347.2	-4.9
comp3773_c1_seq7	hypothetical protein	2	70	-4.9
comp29552_c0_seq2	No annotation found	2	68	-4.9
comp34937_c0_seq1	No annotation found	2	68.8	-4.9
comp19484_c0_seq4	Low affinity cationic amino acid transporter 2 gene::SLC7A2 go::GO:0016021,GO:0015171	2	67.5	-4.9
comp34711_c0_seq2	Succinyl-CoA ligase [ADP-forming] subunit beta, mitochondrial ec::6.2.1.5 go::GO:0005739,GO:0005524,GO:0046872,GO:0004775,GO:0006105,GO:0006104,GO:0006099	2	70	-4.9
comp19212_c0_seq12	Trehalase ec::3.2.1.28 go::GO:0004555,GO:0005991	2	70	-4.9
comp15991_c1_seq1	hypothetical protein	14	471.9	-4.9
comp24022_c0_seq1	Lipase gene::liph-a ec::3.1.1.- go::GO:0005576,GO:0016020,GO:0016787,GO:0016042	2	70	-4.9
comp5124_c1_seq2	Mitochondrial inner membrane organizing system protein 1 gene::Minos1 go::GO:0016021,GO:0005743,GO:0005739	38	1266	-4.9
comp21470_c0_seq1	hypothetical protein	36	1224	-4.9
comp33541_c0_seq3	Ankyrin repeats (3 copies) gene::Ank2 go::GO:0016324,GO:0016323,GO:0043034,GO:0005856,GO:0005887,GO:0014704,GO:0031430,GO:0048471,GO:0045211,GO:0030315,GO:0030018,GO:0015459,GO:0030674,GO:0003283,GO:0060048,GO:0006874,GO:1901021,GO:0051928,GO:2001259,GO:0010628,GO:1901018,GO:0043268,GO:0034394,GO:0070972,GO:0050821,GO:0072661,GO:0086014,GO:0010881,GO:0086091,GO:0086015,GO:0086005,GO:0060307,GO:00…	2	70	-4.9
comp62480_c0_seq1	No annotation found	4	140	-4.9
comp17233_c0_seq1	No annotation found	6	208	-4.9
comp119781_c0_seq1	No annotation found	4	134	-4.9
comp20128_c0_seq3	hypothetical protein	12	405.6	-4.9
comp19405_c0_seq1	UPF0428 protein CG16865 go::GO:0071013,GO:0000398	10	338	-4.9
comp44563_c0_seq2	hypothetical protein	2	70	-4.9
comp31357_c0_seq1	No annotation found	4	136	-4.9
comp39884_c0_seq1	Cytochrome c oxidase subunit 6b-3 gene::COX6B-3 go::GO:0005739,GO:0004129	32	1114	-4.9
comp27566_c0_seq1	Nucleoside diphosphate kinase homolog 5 gene::Nme5 go::GO:0036126,GO:0005524,GO:0004550,GO:0006241,GO:0003351,GO:0009296,GO:0006183,GO:0043066,GO:0000302,GO:0007286,GO:0006228,GO:0021591	16	548	-4.9
comp4947_c0_seq1	hypothetical protein	72	2470	-4.9
comp18962_c0_seq1	No annotation found	14	480	-4.9
comp6505_c0_seq2	hypothetical protein	509.9	17642.6	-4.9
comp22456_c0_seq1	No annotation found	4	138	-4.9
comp34749_c0_seq3	2-oxoglutarate dehydrogenase-like, mitochondrial gene::OGDHL ec::1.2.4.- go::GO:0005759,GO:0004591,GO:0030976,GO:0006096,GO:0006099	44	1536	-4.9
comp21321_c0_seq1	hypothetical protein	16	547.8	-4.9
comp80135_c0_seq1	hypothetical protein	2	67.9	-4.9
comp15326_c0_seq1	hypothetical protein	12	408	-4.9
comp7716_c2_seq1	hypothetical protein	2	70	-4.9
comp25299_c0_seq1	hypothetical protein	4	138	-4.9
comp27280_c0_seq1	hypothetical protein	26	895.8	-4.9
comp4350_c0_seq1	No annotation found	50	1695.7	-4.9
comp57786_c0_seq4	Organic Anion Transporter Polypeptide (OATP) family gene::SLCO5A1 go::GO:0005215,GO:0006810,GO:0016020	4	134	-4.9
comp32510_c0_seq1	Protein anon-37Cs gene::anon-37Cs go::GO:0005737,GO:0016491	16	542	-4.9
comp28456_c0_seq1	hypothetical protein	38	1282	-4.9
comp55164_c0_seq1	hypothetical protein	4	138	-4.9
comp28977_c0_seq2	No annotation found	2	68	-4.9
comp2537_c28_seq8	hypothetical protein ## hypothetical protein	4	133.9	-4.9
comp11048_c2_seq2	hypothetical protein	32	1122.1	-4.9
comp26692_c0_seq1	hypothetical protein	30	1006	-4.9
comp116794_c0_seq1	hypothetical protein	4	140	-4.9
comp19892_c0_seq1	UPF0602 protein C4orf47 homolog	8	266	-4.9
comp18966_c0_seq5	hypothetical protein ## hypothetical protein	8	278.8	-4.9
comp28587_c0_seq1	hypothetical protein	2	68	-4.9
comp31867_c0_seq1	hypothetical protein	18	606	-4.9
comp16344_c0_seq2	hypothetical protein	8	274	-4.9
comp9867_c1_seq5	hypothetical protein ## hypothetical protein	10	333.3	-4.9
comp12618_c0_seq2	2,3-bisphosphoglycerate-dependent phosphoglycerate mutase gene::gpmA ec::5.4.2.1 go::GO:0004619,GO:0006096	34	1196	-4.9
comp44303_c0_seq1	hypothetical protein	10	352	-4.9
comp13539_c0_seq1	No annotation found	20	673.8	-4.9
comp26901_c0_seq2	No annotation found	2	68	-4.9
comp29016_c0_seq1	No annotation found	2	68	-4.9
comp16545_c0_seq2	hypothetical protein	6	208	-4.9
comp23029_c0_seq1	hypothetical protein	10	350	-4.9
comp20153_c1_seq3	Aromatic-L-amino-acid decarboxylase gene::DDC ec::4.1.1.28 go::GO:0004058,GO:0030170,GO:0006520,GO:0042416	6	210	-4.9
comp47172_c0_seq1	hypothetical protein	8	274	-4.9
comp29330_c0_seq1	hypothetical protein	22	749.7	-4.9
comp24613_c0_seq2	No annotation found	6	208	-4.9
comp9168_c0_seq6	hypothetical protein	20	664	-4.9
comp24926_c0_seq2	Solute carrier organic anion transporter family member 4C1 gene::Slco4c1 go::GO:0016323,GO:0016021,GO:0005215,GO:0030154,GO:0006811,GO:0007275,GO:0007283 ## Solute carrier organic anion transporter family member 4A1 gene::Slco4a1 go::GO:0016021,GO:0005886,GO:0015349,GO:0042403	6	206	-4.9
comp23665_c0_seq1	Mannose-6-phosphate isomerase gene::pmi40 ec::5.3.1.8 go::GO:0005829,GO:0005634,GO:0004476,GO:0046872,GO:0008270,GO:0000032,GO:0009298,GO:0006486	12	402	-4.9
comp19207_c1_seq3	Animal haem peroxidase gene::PTGS1 ec::1.14.99.1 go::GO:0004601,GO:0020037,GO:0006979,GO:0055114 ## Prostaglandin G/H synthase 1 gene::PTGS1 ec::1.14.99.1 go::GO:0005789,GO:0005794,GO:0001750,GO:0005886,GO:0020037,GO:0046872,GO:0016702,GO:0004601,GO:0004666,GO:0019371,GO:0008217,GO:0042127,GO:0006979	12	408.5	-4.9
comp63483_c0_seq1	Esterase-6 gene::Est-6 ec::3.1.1.1 go::GO:0005615,GO:0004091,GO:0080030,GO:0080032,GO:0080031,GO:0050253,GO:0030728,GO:0046662,GO:0046693	2	68	-4.9
comp7568_c0_seq1	No annotation found	22	736	-4.9
comp21917_c0_seq1	hypothetical protein ## Amino acid permease gene::Slc7a3 go::GO:0015171,GO:0003333,GO:0016020	18	614	-4.9
comp14621_c0_seq1	hypothetical protein	6	199.9	-4.9
comp30660_c0_seq3	15-hydroxyprostaglandin dehydrogenase [NAD(+)] gene::HPGD ec::1.1.1.141 go::GO:0005737,GO:0016404,GO:0070403,GO:0004957,GO:0097070,GO:0007565,GO:0045786,GO:0030728,GO:0007567,GO:0006693,GO:0070493,GO:0007179	4	140	-4.9
comp45368_c0_seq1	hypothetical protein	18	623.8	-4.9
comp38474_c0_seq1	hypothetical protein ## hypothetical protein	2	66.8	-4.9
comp21457_c0_seq1	hypothetical protein	2	70	-4.9
comp14998_c1_seq3	hypothetical protein	2	67.7	-4.9
comp12775_c0_seq1	hypothetical protein	14	466	-4.9
comp9277_c0_seq1	Cytoskeleton-associated protein 5 gene::Ckap5 go::GO:0005813,GO:0000930,GO:0035371,GO:0043234,GO:0000922,GO:0051301,GO:0051297,GO:0030951,GO:0007067,GO:0050658,GO:0007051	98	3431.5	-4.9
comp16805_c0_seq2	hypothetical protein	16	532	-4.9
comp32154_c0_seq2	Glyoxal reductase gene::yvgN ec::1.1.1.-,1.1.1.283 go::GO:0043892	16	566	-4.9
comp10039_c1_seq5	Oxysterol-binding protein-related protein 11 gene::OSBPL11 go::GO:0005543,GO:0006869	12	423.9	-4.9
[truncated: 63,536 more rows]
