# Supplementary material for: Rapid transcriptome sequencing of an invasive pest, the brown marmorated stink bug Halyomorpha halys
Source: BMC Genomics. 2014 Aug 29;15(1):738. doi: 10.1186/1471-2164-15-738 (PMC4174608; doi:10.1186/1471-2164-15-738)
Supplement: Supplementary file 4 — Additional file 4: Figure S3: Krona plot of all unfiltered putative transcripts. The lowest common ancestor for the best BLASTX match(es) to NR for each transcript is visualized in a Krona plot for the unfiltered putative transcripts. (ZIP 400 KB) [file 12864_2014_6471_MOESM4_ESM.zip]

Archive with 1 entries (1 files):
- 1049594546129946_add4.eps
