# Supplementary material for: Rapid transcriptome sequencing of an invasive pest, the brown marmorated stink bug Halyomorpha halys
Source: BMC Genomics. 2014 Aug 29;15(1):738. doi: 10.1186/1471-2164-15-738 (PMC4174608; doi:10.1186/1471-2164-15-738)
Supplement: Supplementary file 7 — Additional file 7: Figure S6: Krona plot for only bacterial reads in the filtered putative transcripts. The lowest common ancestor for the best BLASTX match(es) to NR for each transcript is visualized in a Krona plot for the filtered reads having a bacterial lowest common ancestor. (ZIP 328 KB) [file 12864_2014_6471_MOESM7_ESM.zip]

Archive with 1 entries (1 files):
- 1049594546129946_add7.eps
