# Supplementary material for: Rapid transcriptome sequencing of an invasive pest, the brown marmorated stink bug Halyomorpha halys
Source: BMC Genomics. 2014 Aug 29;15(1):738. doi: 10.1186/1471-2164-15-738 (PMC4174608; doi:10.1186/1471-2164-15-738)
Supplement: Supplementary file 8 — Additional file 8: Figure S7: Phylogeny of comp2753_c5_seq1. This transcript had significant matches to ankyrin proteins encoded by Wolbachia endosymbionts (α-Proteobacteria) and Diplorickettsia massiliensis (α-Proteobacteria). The numbers are the GenBank GI numbers. (ZIP 103 KB) [file 12864_2014_6471_MOESM8_ESM.zip]

Archive with 1 entries (1 files):
- 1049594546129946_add8.eps
