# Supplementary material for: Rapid transcriptome sequencing of an invasive pest, the brown marmorated stink bug Halyomorpha halys
Source: BMC Genomics. 2014 Aug 29;15(1):738. doi: 10.1186/1471-2164-15-738 (PMC4174608; doi:10.1186/1471-2164-15-738)
Supplement: Supplementary file 9 — Additional file 9: Figure S8: Phylogeny of comp549_c15_seq3. This transcript had significant matches to ankyrin proteins encoded in 95 Wolbachia endosymbionts (α-Proteobacteria), Rickettsiella grylii (γ-Proteobacteria), and Diplorickettsia massiliensis (α-Proteobacteria), all obligate intracellular bacteria that infect arthropods. The presence of this CDS in multiple diverse taxa suggests several independent lateral gene transfers. The numbers are the GenBank GI numbers. (ZIP 106 KB) [file 12864_2014_6471_MOESM9_ESM.zip]

Archive with 1 entries (1 files):
- 1049594546129946_add9.eps
