# Supplementary material for: Rapid transcriptome sequencing of an invasive pest, the brown marmorated stink bug Halyomorpha halys
Source: BMC Genomics. 2014 Aug 29;15(1):738. doi: 10.1186/1471-2164-15-738 (PMC4174608; doi:10.1186/1471-2164-15-738)
Supplement: Supplementary file 10 — Additional file 10: Figure S9: Mannanase N-terminus Phylogeny. Phylogenetic analysis of the N-terminus of the putative mannanase proteins reveals a well-supported clade whose relationship is not well resolved with respect to the bacterial homologues examined. (ZIP 216 KB) [file 12864_2014_6471_MOESM10_ESM.zip]

Archive with 1 entries (1 files):
- 1049594546129946_add10.eps
