# Supplementary material for: Rapid transcriptome sequencing of an invasive pest, the brown marmorated stink bug Halyomorpha halys
Source: BMC Genomics. 2014 Aug 29;15(1):738. doi: 10.1186/1471-2164-15-738 (PMC4174608; doi:10.1186/1471-2164-15-738)
Supplement: Supplementary file 11 — Additional file 11: Figure S10: Distribution of scores assigned to each, non-reverse complementary putative transcript. Putative transcripts with a score <14 were filtered out of the dataset, which includes those putative transcripts that did not have a BLAST match or a predicted ORFs. (ZIP 108 KB) [file 12864_2014_6471_MOESM11_ESM.zip]

Archive with 1 entries (1 files):
- 1049594546129946_add11.eps
